# Supplementary material for: Expression-based network biology identifies immune-related functional modules involved in plant defense
Source: BMC Genomics. 2014 Jun 3;15:421. doi: 10.1186/1471-2164-15-421 (PMC4070563; doi:10.1186/1471-2164-15-421)
Supplement: Supplementary file 1 — Additional file 1: Table S1: Differentially expressed (DE) genes that were determined from defense-related experiments. (XLS 26 KB) [file 12864_2013_6122_MOESM1_ESM.xls]

## Sheet: Table S1
Table S1 Differentially expressed genes that were determined from defense-related experiments
Experiments	Literature cited
1	Truman W, de Zabala MT, Grant M: Type III effectors orchestrate a complex interplay between transcriptional networks to modify basal defence responses during pathogenesis and resistance. The Plant Journal 2006, 246: 14–33.
2	Zipfel C, Kunze G, Chinchilla D, Caniard A, Jones JD, Boller T, Felix G: Perception of the bacterial PAMP EF-Tu by the receptor EFR restricts Agrobacterium-mediated transformation. Cell 2006, 125(4):749-760.
3	Denoux C, Galletti R, Mammarella N, Gopalan S, Werck D, De Lorenzo G, Ferrari S, Ausubel FM, Dewdney J: Activation of defense response pathways by OGs and Flg22 elicitors in Arabidopsis seedlings. Molecular plant 2008, 1(3):423-445.
4	Eulgem T, Weigman VJ, Chang HS, McDowell JM, Holub EB, Glazebrook J, Zhu T, Dangl JL: Gene expression signatures from three genetically separable resistance gene signaling pathways for downy mildew resistance. Plant physiology 2004, 135(2):1129-1144.
5	Ramonell K, Berrocal-Lobo M, Koh S, Wan J, Edwards H, Stacey G, Somerville S: Loss-of-function mutations in chitin responsive genes show increased susceptibility to the powdery mildew pathogen Erysiphe cichoracearum. Plant physiology 2005, 138(2):1027-1036.
6	Wang D, Amornsiripanitch N, Dong X: A genomic approach to identify regulatory nodes in the transcriptional network of systemic acquired resistance in plants. PLoS pathogens 2006, 2(11):e123.
7	Chandran D, Inada N, Hather G, Kleindt CK, Wildermuth MC: Laser microdissection of Arabidopsis cells at the powdery mildew infection site reveals site-specific processes and regulators. Proceedings of the National Academy of Sciences of the United States of America 2010, 107(1):460-465.
8	Goda H, Sasaki E, Akiyama K, Maruyama-Nakashita A, Nakabayashi K, Li W, Ogawa M, Yamauchi Y, Preston J, Aoki K et al: The AtGenExpress hormone and chemical treatment data set: experimental design, data evaluation, model data analysis and data access. The Plant journal : for cell and molecular biology 2008, 55(3):526-542.
9	Thilmony R, Underwood W, He SY: Genome-wide transcriptional analysis of the Arabidopsis thaliana interaction with the plant pathogen Pseudomonas syringae pv. tomato DC3000 and the human pathogen Escherichia coli O157:H7. The Plant journal : for cell and molecular biology 2006, 46(1):34-53.
