# Supplementary material for: Expression-based network biology identifies immune-related functional modules involved in plant defense
Source: BMC Genomics. 2014 Jun 3;15:421. doi: 10.1186/1471-2164-15-421 (PMC4070563; doi:10.1186/1471-2164-15-421)
Supplement: Supplementary file 3 — Additional file 3: Table S2: AGIs of the up-regulated and down-regulated genes derived from Table S1 studies. (XLSX 253 KB) [file 12864_2013_6122_MOESM3_ESM.xlsx]

## Sheet: Table S2
Table S2 AGIs of the up-regulated and down-regulated genes derived from Table S1 studies
1 up	1 down	2 up	2 down	3 up	3 down	4 up	4 down	5 up	5 down	6 up	6 down	7 up	7 down	8 up	8 down	9 up	9 down
747	117	902	542	2380	2652	130	60	1076	761	1070	1102	1354	973	870	502	998	568
AT1G01470	AT1G03870	AT1G01120	At1g01060	AT1G01010	AT1G01040	At1g02205	At1g01060	At1g01260	At1g01290	AT1G01010	AT1G01080	AT1G01140	AT1G01080	AT1G01030	At1g01260	AT1G01080	AT1G01010
AT1G01720	AT1G07090	At1g01260	AT1G03530	AT1G01120	AT1G01070	At1g03290	At1g10370	AT1G01340	At1g02300	AT1G01340	AT1G01120	AT1G01340	AT1G01090	AT1G01240	AT1G02640	AT1G01120	AT1G01340
At1g02205	At1g09210	AT1G01340	AT1G05150	AT1G01140	AT1G01080	At1g04040	At1g12080	At1g01560	At1g03300	At1g01560	AT1G01250	AT1G01730	AT1G01120	AT1G01470	AT1G02950	AT1G01420	AT1G01650
At1g02310	AT1G10960	At1g01560	At1g06180	At1g01260	AT1G01140	At1g05300	At1g18890	At1g02310	At1g03850	AT1G02170	AT1G01610	AT1G02330	AT1G01620	AT1G01520	AT1G03820	AT1G01430	At1g03850
AT1G02340	AT1G14345	AT1G02170	AT1G06670	AT1G01340	AT1G01170	At1g09210	At1g60190	At1g02360	At1g03920	At1g02360	AT1G01620	AT1G02475	AT1G01790	AT1G01720	AT1G03870	AT1G01480	AT1G04870
At1g02400	AT1G14380	At1g02360	AT1G07090	AT1G01440	AT1G01240	At1g09850	At1g62510	At1g02400	At1g04070	AT1G02450	AT1G01970	AT1G02500	AT1G02816	At1g02205	AT1G04680	AT1G01610	AT1G05100
AT1G02470	AT1G17860	At1g02400	AT1G08280	AT1G01480	AT1G01300	At1g10070	At1g69490	At1g02660	At1g04930	AT1G02850	AT1G02180	AT1G03040	AT1G03457	At1g02310	At1g05300	AT1G01630	AT1G05620
At1g02660	At1g18390	AT1G02450	AT1G09900	AT1G01550	AT1G01320	At1g10760	At1g73330	At1g03370	At1g05160	AT1G03210	At1g02205	AT1G03210	AT1G03600	At1g02400	At1g06160	AT1G01790	At1g05680
AT1G02816	At1g19380	At1g02660	At1g10020	At1g01560	AT1G01420	At1g11580	At2g04430	At1g03730	At1g05310	At1g03290	AT1G03130	At1g03290	AT1G03630	At1g02660	AT1G06830	AT1G02340	AT1G05840
AT1G03080	AT1G19740	AT1G02810	AT1G10270	AT1G01720	AT1G01430	At1g16470	At2g15970	At1g03740	At1g06160	At1g03370	AT1G03310	AT1G03330	AT1G04150	AT1G02670	AT1G07050	AT1G02420	AT1G06620
AT1G03090	AT1G21050	At1g03370	At1g10470	AT1G02170	AT1G01540	At1g17745	At2g17300	At1g03770	At1g06180	At1g03740	AT1G03600	AT1G03350	AT1G04250	AT1G02700	AT1G07090	AT1G03130	AT1G07430
AT1G04220	At1g21310	AT1G03610	AT1G10585	AT1G02220	AT1G01610	At1g21250	At2g18300	At1g05020	At1g06770	At1g03850	AT1G03870	AT1G03550	AT1G04420	AT1G02816	AT1G07280	AT1G03310	AT1G07610
AT1G04310	AT1G21600	At1g03730	AT1G12020	At1g02360	AT1G01620	At1g22770	At2g20740	At1g05340	AT1G07090	AT1G04200	At1g04040	AT1G03860	AT1G05190	AT1G02820	AT1G07390	AT1G03630	AT1G08050
AT1G05100	AT1G21670	At1g03740	At1g12330	AT1G02390	AT1G01750	At1g22900	At2g21640	AT1G05575	At1g07250	AT1G04530	AT1G04350	AT1G03900	AT1G05560	AT1G02850	AT1G07750	AT1G03870	AT1G08510
At1g05340	AT1G21750	At1g05340	AT1G12710	At1g02400	AT1G01790	At1g23020	At2g26780	At1g05670	At1g07260	AT1G04870	AT1G04420	AT1G04270	AT1G06190	AT1G03080	AT1G09090	AT1G04350	At1g08920
AT1G05560	AT1G22630	AT1G05575	At1g12820	AT1G02450	AT1G01830	At1g27730	At2g28630	At1g05680	At1g07350	AT1G04980	AT1G05190	AT1G04410	AT1G06630	AT1G03700	AT1G09970	AT1G04680	AT1G09500
AT1G05620	AT1G26420	At1g05670	AT1G12845	AT1G02460	AT1G01970	At1g31580	At2g28790	At1g06140	At1g07410	AT1G05570	AT1G05385	AT1G04750	AT1G06680	AT1G03790	AT1G10140	AT1G04980	AT1G10140
At1g05680	AT1G28400	At1g07000	AT1G13740	AT1G02500	AT1G02150	At1g45145	At2g30520	At1g07000	At1g08180	AT1G05575	AT1G05560	AT1G04770	AT1G07150	AT1G03820	AT1G11670	At1g05300	AT1G10340
At1g06180	AT1G32060	At1g07160	AT1G13940	At1g02660	At1g02205	At1g54040	At2g31380	At1g07130	At1g08670	AT1G05630	AT1G06550	AT1G04810	AT1G07320	AT1G04220	AT1G11720	AT1G06760	AT1G10410
AT1G06430	AT1G42480	At1g07520	At1g14280	AT1G02900	AT1G02280	At1g55920	At2g32680	At1g07160	At1g09220	AT1G06000	AT1G07320	AT1G04980	AT1G07370	AT1G04560	AT1G12020	AT1G06980	AT1G10530
AT1G06570	AT1G42550	AT1G07630	AT1G14440	AT1G02940	At1g02300	At1g61120	At2g34680	At1g07520	At1g10020	AT1G06050	AT1G07440	AT1G05010	AT1G07720	AT1G05100	AT1G12620	At1g07000	AT1G10700
AT1G07040	AT1G50900	AT1G07650	At1g14890	AT1G03060	AT1G02305	At1g61570	At2g35780	AT1G08310	At1g10150	AT1G06130	AT1G08550	AT1G05180	AT1G08520	AT1G05450	AT1G13080	AT1G07050	At1g11580
AT1G07430	AT1G51805	AT1G08050	At1g14920	AT1G03180	AT1G02340	At1g61800	At2g36460	AT1G08450	At1g10470	At1g06180	AT1G08980	At1g05300	AT1G08540	AT1G05620	AT1G13420	At1g07160	AT1G12280
AT1G07500	AT1G53310	AT1G08315	At1g15100	At1g03370	AT1G02370	At1g62300	At2g36870	At1g08920	At1g10480	AT1G06620	AT1G09310	AT1G05570	AT1G08550	AT1G06080	AT1G13740	AT1G07390	AT1G13280
AT1G07720	AT1G56220	AT1G08450	AT1G15260	AT1G03660	AT1G02470	At1g64980	At2g37750	At1g08930	AT1G10550	At1g07000	AT1G09340	AT1G05575	AT1G08980	AT1G06570	AT1G14150	AT1G07440	AT1G13470
AT1G07750	AT1G56340	At1g08930	AT1G15440	At1g03740	AT1G02475	At1g67360	At2g39450	At1g09070	At1g11100	AT1G07020	AT1G09350	AT1G05720	AT1G09390	AT1G06620	At1g14280	AT1G07650	AT1G13540
AT1G07870	AT1G60000	AT1G08940	At1g15550	AT1G03905	AT1G02730	At1g69490	At2g39990	At1g09320	At1g11710	AT1G07220	AT1G09750	AT1G06000	AT1G09750	AT1G06640	AT1G14700	AT1G07720	AT1G13990
AT1G08230	AT1G65490	At1g09070	AT1G16870	AT1G03980	AT1G03130	At1g75800	At2g40100	At1g09940	At1g12040	At1g07520	AT1G10360	AT1G06530	AT1G09950	AT1G07430	AT1G14740	AT1G08090	AT1G14120
AT1G08570	AT1G65500	At1g09940	At1g17745	AT1G04100	AT1G03310	At1g75830	At2g40620	AT1G09950	At1g12160	AT1G07630	AT1G10910	AT1G06650	AT1G10170	AT1G07720	AT1G14960	AT1G08450	AT1G14130
At1g08920	AT1G66230	AT1G10340	AT1G18330	AT1G04180	AT1G03600	At1g76960	At2g45970	At1g10050	At1g12330	AT1G08050	AT1G11700	AT1G06760	AT1G10180	AT1G07750	At1g15550	AT1G08540	At1g14890
AT1G09500	AT1G67330	AT1G10990	AT1G18590	AT1G04200	AT1G03630	At2g01910	At2g46830	AT1G10340	At1g12650	AT1G08450	AT1G11720	AT1G06890	At1g10370	AT1G08230	AT1G15640	AT1G09080	AT1G15520
AT1G09530	AT1G68585	At1g11050	AT1G18810	AT1G04360	AT1G03680	At2g02810	At2g47130	At1g10560	AT1G12710	At1g08930	AT1G11860	AT1G07090	AT1G10550	At1g08920	AT1G15950	At1g09210	At1g17380
At1g10070	AT1G68590	At1g11200	AT1G18850	AT1G04960	AT1G03820	At2g02990	At3g16770	At1g10650	At1g12820	At1g09070	AT1G12090	AT1G07170	AT1G10740	AT1G09090	AT1G16070	AT1G09310	At1g17420
AT1G10140	AT1G70410	At1g11310	AT1G19520	AT1G04980	AT1G03870	At2g14560	At3g23220	At1g10920	AT1G12845	AT1G09080	AT1G12240	AT1G07610	AT1G10960	AT1G09500	AT1G17190	AT1G09340	At1g17745
At1g10370	AT1G73600	AT1G11960	AT1G19525	AT1G05000	At1g04040	At2g14610	At3g50770	At1g11050	At1g12970	At1g09210	AT1G12250	AT1G07750	AT1G11160	At1g10070	At1g17430	AT1G09750	AT1G19050
AT1G10585	AT1G75460	AT1G12360	AT1G19670	AT1G05010	AT1G04240	At2g15390	At3g52430	At1g11200	At1g13140	AT1G09560	AT1G12800	AT1G07990	AT1G11410	At1g10370	At1g17750	At1g09850	At1g19300
AT1G10700	AT1G75500	AT1G12580	AT1G19920	At1g05020	AT1G04350	At2g16660	At3g56070	At1g11310	At1g13600	AT1G09630	AT1G12845	AT1G08050	AT1G11430	At1g10470	AT1G18330	At1g10020	AT1G19640
At1g11580	AT1G77510	At1g12880	AT1G20070	AT1G05170	AT1G04430	At2g17740	At4g00050	AT1G12360	At1g13670	AT1G09680	AT1G12860	AT1G08310	AT1G11545	At1g10480	AT1G18400	AT1G10360	At1g19680
AT1G12240	AT1G79850	AT1G13110	At1g20160	At1g05300	AT1G04520	At2g21130	At4g00700	At1g12750	At1g14280	AT1G09740	AT1G12900	AT1G08450	AT1G11720	AT1G10550	AT1G18590	At1g10470	At1g21250
AT1G12640	AT2G01420	At1g13210	At1g21920	At1g05340	AT1G04550	At2g21140	At4g01870	At1g12880	At1g14680	AT1G09970	AT1G13280	AT1G08480	AT1G11750	AT1G10585	AT1G19150	AT1G10900	AT1G21410
AT1G13280	AT2G14880	AT1G13260	AT1G23080	AT1G05350	AT1G04620	At2g21660	At4g04800	At1g13210	At1g14890	At1g10050	AT1G13740	AT1G08570	AT1G11860	AT1G10700	AT1G19860	AT1G10960	AT1G22070
AT1G13740	AT2G18290	AT1G13340	AT1G24530	AT1G05575	AT1G04640	At2g22470	At4g12970	AT1G13340	At1g14920	At1g10070	AT1G14030	AT1G08830	AT1G11870	AT1G11000	AT1G20190	AT1G11300	AT1G23850
AT1G13990	At2g18300	At1g14040	AT1G24625	AT1G05630	AT1G04660	At2g24850	At4g13770	At1g14040	At1g15100	AT1G10340	AT1G14150	AT1G08880	AT1G12090	AT1G11210	AT1G21100	AT1G11350	AT1G25500
AT1G14120	AT2G18910	At1g14370	AT1G25470	At1g05670	AT1G04680	At2g25060	At4g14630	At1g14370	At1g15490	AT1G10410	At1g14280	AT1G08940	AT1G12500	At1g11580	AT1G21270	AT1G11720	AT1G26770
AT1G14130	AT2G23670	At1g14480	AT1G25530	At1g05680	AT1G05070	At2g25510	At4g14690	At1g14480	At1g15550	AT1G11260	AT1G14290	AT1G09080	AT1G12845	AT1G12240	AT1G21910	AT1G11840	At1g26920
AT1G15350	AT2G25000	At1g14540	AT1G26770	AT1G05700	AT1G05140	At2g27330	At4g15550	At1g14540	At1g15670	At1g11310	AT1G14345	AT1G09130	AT1G12900	AT1G13280	At1g22650	AT1G11860	AT1G26930
At1g15430	AT2G28000	AT1G14740	At1g26920	AT1G05710	AT1G05150	At2g28890	At4g28390	At1g14550	At1g15870	AT1G11330	AT1G14700	At1g09210	AT1G13280	AT1G13420	AT1G23205	AT1G12090	AT1G27300
AT1G16540	AT2G29120	AT1G14780	AT1G27690	AT1G06000	AT1G05190	At2g28900	At4g32460	At1g15010	At1g16800	AT1G12000	AT1G14840	AT1G09430	AT1G13560	AT1G13740	AT1G24030	AT1G12500	At1g27730
AT1G16850	AT2G33180	At1g15430	AT1G27760	AT1G06550	AT1G05200	At2g29350	At4g33960	At1g15430	At1g17020	At1g12160	AT1G15180	AT1G09630	AT1G13650	AT1G14120	AT1G24280	AT1G12900	AT1G27760
At1g17020	At2g37710	AT1G15520	AT1G29020	AT1G06620	AT1G05385	At2g29460	At4g34410	At1g15890	At1g17090	AT1G12210	AT1G15260	AT1G09740	AT1G13700	AT1G14130	AT1G24530	AT1G13080	AT1G27930
At1g17380	AT2G41560	AT1G15530	AT1G29160	AT1G06800	AT1G05460	At2g30140	At4g35770	At1g16090	At1g17430	AT1G12290	AT1G15820	AT1G09780	AT1G13830	AT1G14730	AT1G25275	AT1G13100	AT1G28050
At1g17420	AT2G45180	AT1G16130	AT1G29400	AT1G06830	AT1G05690	At2g30520	At4g39090	AT1G16130	At1g17960	AT1G12320	AT1G15980	AT1G10340	AT1G14150	AT1G15580	AT1G26500	AT1G13110	AT1G28480
AT1G17550	AT2G46150	At1g16420	AT1G29900	AT1G06840	AT1G05850	At2g30600	At5g01600	At1g16150	At1g18100	AT1G12360	AT1G16340	AT1G10410	AT1G14345	AT1G16370	AT1G26770	AT1G13310	AT1G29330
At1g17830	At3g04110	AT1G16670	AT1G29950	At1g07000	AT1G06080	At2g30770	At5g02490	At1g16420	At1g18490	AT1G12940	AT1G17100	AT1G10590	AT1G14420	AT1G16530	AT1G28100	AT1G13340	At1g29440
AT1G18870	AT3G04760	AT1G17145	AT1G30490	AT1G07030	AT1G06190	At2g31360	At5g12030	At1g16640	At1g19530	AT1G12990	AT1G17200	AT1G11890	AT1G14580	AT1G16850	At1g28370	AT1G14030	At1g30040
At1g19180	AT3G04790	AT1G17250	AT1G30610	At1g07160	AT1G06430	At2g31750	At5g13490	AT1G16670	At1g19680	At1g13210	AT1G17650	AT1G11950	AT1G15410	At1g17020	AT1G28400	AT1G14150	AT1G32350
AT1G19200	AT3G10520	At1g17380	At1g30870	AT1G07240	AT1G06460	At2g34660	At5g13930	At1g17170	At1g19900	AT1G13260	AT1G17840	AT1G12200	AT1G15820	AT1G17190	AT1G28960	At1g14280	AT1G32640
AT1G19650	AT3G16000	At1g17420	At1g31770	At1g07260	AT1G06500	At2g35980	At5g16390	At1g17180	AT1G19960	AT1G13340	AT1G18330	AT1G12290	AT1G15980	At1g17380	At1g29460	AT1G14345	At1g32960
At1g19680	AT3G19450	At1g18380	AT1G31920	At1g07520	AT1G06510	At2g37040	At5g24520	At1g17240	At1g20160	AT1G13470	AT1G18360	AT1G12320	AT1G16080	At1g17420	AT1G29660	AT1G14380	AT1G33110
At1g19970	AT3G21055	At1g18390	AT1G32900	AT1G07570	AT1G06790	At2g37430	At5g65730	At1g17380	At1g21310	AT1G13750	AT1G18620	AT1G12360	AT1G16130	AT1G17550	AT1G30510	AT1G14700	AT1G33390
AT1G20030	At3g22210	AT1G18570	AT1G32940	AT1G07630	AT1G07010	At2g37760		At1g17420	At1g21920	AT1G13830	AT1G18650	AT1G12710	AT1G16880	At1g17750	AT1G30570	AT1G14720	AT1G33960
AT1G20070	AT3G23550	At1g18740	At1g33700	AT1G07890	AT1G07070	At2g38240		At1g17710	At1g22640	AT1G13990	AT1G18730	AT1G13110	AT1G17350	AT1G17870	AT1G30760	AT1G14840	At1g35210
AT1G20440	AT3G26570	At1g18890	AT1G34130	AT1G08050	AT1G07090	At2g38860		At1g17750	At1g22985	AT1G14080	AT1G18810	AT1G13340	AT1G17650	AT1G17950	At1g31770	At1g14920	At1g43160
AT1G20450	AT3G28200	AT1G19020	AT1G34210	AT1G08250	AT1G07280	At2g38870		At1g17830	At1g23010	AT1G14200	AT1G19150	AT1G13470	AT1G17970	At1g18100	AT1G32190	AT1G15260	AT1G44130
AT1G21000	At3g28920	At1g19180	At1g34245	AT1G08315	AT1G07320	At2g39900		At1g18030	At1g23100	AT1G14260	AT1G19440	AT1G13750	AT1G18060	AT1G18500	AT1G32450	AT1G15290	AT1G44350
At1g21010	AT3G44450	At1g19380	At1g34510	AT1G08320	AT1G07370	At2g40080		At1g18380	At1g23720	AT1G14360	AT1G19450	AT1G13990	AT1G18360	AT1G18710	AT1G32460	AT1G15410	AT1G44800
AT1G21410	AT3G48720	At1g19770	AT1G34630	AT1G08450	AT1G07440	At2g41090		At1g18390	At1g26920	At1g14370	AT1G19835	AT1G14000	AT1G18650	AT1G18870	AT1G33790	At1g15890	At1g45145
AT1G21550	AT3G53460	At1g19970	AT1G44446	AT1G08630	AT1G07450	At2g42360		AT1G18570	At1g28330	AT1G14980	AT1G19920	AT1G14020	AT1G18730	AT1G19050	At1g43160	AT1G15980	AT1G49050
AT1G21790	At3g54420	AT1G20300	AT1G44800	AT1G08860	AT1G07720	At2g42530		At1g18740	At1g28540	AT1G15120	AT1G20010	AT1G14320	AT1G18870	At1g19180	AT1G44800	At1g16090	AT1G50640
AT1G22930	AT3G54960	At1g20310	AT1G46264	At1g08930	AT1G07790	At2g43510		At1g18900	At1g29180	At1g15430	AT1G20030	AT1G14360	AT1G19050	AT1G19200	AT1G48440	AT1G16130	At1g51800
AT1G23040	AT3G57240	At1g20510	AT1G48460	AT1G08940	AT1G07970	At2g43590		AT1G19020	At1g29270	AT1G15520	AT1G20070	AT1G14820	AT1G19150	At1g19300	AT1G48600	AT1G16880	AT1G51805
AT1G23120	AT3G59400	At1g20823	At1g48930	At1g09070	At1g08180	At2g43620		At1g19180	At1g29440	At1g15670	AT1G20190	AT1G14980	AT1G19650	AT1G19670	AT1G49200	AT1G17200	AT1G52400
AT1G23800	AT3G61820	At1g21010	AT1G49470	AT1G09080	AT1G08230	At2g44860		At1g19270	At1g29460	AT1G15790	AT1G20650	AT1G15120	AT1G19835	At1g19680	AT1G49230	AT1G17220	AT1G52410
AT1G23850	At4g02330	AT1G21100	AT1G49540	AT1G09140	AT1G08390	At2g45200		At1g19300	At1g29500	At1g15890	AT1G20810	AT1G15270	AT1G19960	At1g19970	AT1G49430	AT1G17840	AT1G52720
AT1G23870	AT4G02770	At1g21130	At1g49570	AT1G09180	AT1G08470	At2g45220		At1g19320	At1g29510	At1g16090	AT1G21410	AT1G15400	AT1G20010	AT1G20030	AT1G49750	At1g18390	AT1G52890
AT1G24440	AT4G04220	At1g21450	AT1G49760	At1g09210	AT1G08500	At2g45290		AT1G19330	At1g30240	AT1G16260	AT1G21440	AT1G15880	AT1G20440	AT1G20450	AT1G49860	AT1G18570	At1g52900
AT1G24600	AT4G09650	AT1G21910	At1g49850	AT1G09430	AT1G08520	At2g47800		At1g19380	At1g30515	AT1G16670	AT1G21460	AT1G16000	AT1G20450	AT1G20490	At1g50420	AT1G18620	AT1G53560
AT1G25500	AT4G12420	AT1G22180	AT1G50010	AT1G09560	AT1G08540	At2g47890		At1g19770	At1g30530	At1g17430	AT1G21500	AT1G16210	AT1G20650	At1g20510	AT1G50970	AT1G18650	AT1G53580
AT1G26770	AT4G14890	AT1G22190	At1g50420	AT1G09575	AT1G08550	At3g13790		At1g19780	At1g30870	AT1G17500	AT1G21790	At1g16470	AT1G21410	AT1G21100	At1g51800	AT1G18730	At1g53885
AT1G27150	AT4G15560	At1g22280	AT1G52000	AT1G09630	AT1G08560	At3g21770		At1g19970	At1g31040	AT1G17600	AT1G22430	AT1G16670	AT1G21500	AT1G21410	AT1G52190	AT1G19150	AT1G54030
AT1G27300	AT4G16980	AT1G22510	AT1G52150	At1g09940	AT1G08580	At3g47800		AT1G20300	At1g31120	AT1G17610	AT1G22590	AT1G16740	AT1G21880	AT1G21790	At1g53700	At1g19180	AT1G54100
AT1G27760	AT4G18480	At1g22810	AT1G52400	AT1G09970	AT1G08610	At3g48360		At1g20310	At1g31580	At1g17745	AT1G22630	AT1G16970	AT1G22330	AT1G22160	AT1G54120	AT1G19715	AT1G54120
AT1G28050	AT4G18930	AT1G22890	AT1G52410	At1g10050	AT1G08650	At3g50060		AT1G20350	At1g31770	AT1G18210	AT1G22740	AT1G17160	AT1G22370	AT1G22370	AT1G54740	AT1G19960	AT1G54130
AT1G28260	AT4G19960	At1g23710	AT1G52890	AT1G10140	AT1G08660	At3g50770		At1g20510	At1g31830	At1g18380	AT1G23060	At1g17745	AT1G22550	AT1G22550	AT1G55260	AT1G20010	AT1G56340
AT1G28480	At4g20860	At1g23830	At1g53035	AT1G10340	AT1G08730	At3g51860		At1g20800	At1g32570	At1g18390	AT1G23080	AT1G18160	AT1G22590	At1g22640	AT1G55330	AT1G20020	AT1G57630
AT1G28960	At4g23190	AT1G23840	AT1G54120	At1g10370	AT1G08810	At3g52430		At1g20823	At1g32760	AT1G18480	AT1G23740	AT1G18210	AT1G23420	AT1G22880	At1g55450	AT1G20950	At1g59740
AT1G29195	AT4G23290	AT1G24140	At1g54970	AT1G10410	AT1G08880	At4g01870		At1g21010	At1g33055	AT1G18570	AT1G23750	AT1G18480	AT1G24090	AT1G23080	AT1G56650	AT1G21050	AT1G61065
AT1G29330	AT4G23300	At1g24150	AT1G55630	AT1G10420	AT1G08980	At4g03450		AT1G21100	At1g33680	At1g18890	AT1G24020	AT1G18540	AT1G24610	AT1G23120	AT1G59540	AT1G21120	At1g61120
AT1G29760	AT4G23810	At1g25370	AT1G56110	At1g10480	AT1G09010	At4g04330		AT1G21120	At1g33700	AT1G19020	AT1G25230	AT1G18570	AT1G25450	AT1G23730	AT1G59930	At1g21130	At1g61340
AT1G30135	AT4G25050	At1g25390	AT1G61740	AT1G10585	AT1G09200	At4g11280		At1g21130	At1g34245	At1g19270	AT1G25450	AT1G18720	AT1G26210	AT1G23850	AT1G60270	AT1G21270	AT1G61610
AT1G32870	AT4G27700	At1g25400	At1g61800	At1g10650	AT1G09290	At4g12470		At1g21230	At1g34510	At1g19380	AT1G26150	At1g18890	AT1G26270	AT1G24070	AT1G60960	AT1G21440	At1g61800
AT1G32920	AT4G29520	At1g25550	AT1G61870	AT1G10700	AT1G09390	At4g13180		At1g21450	At1g35480	AT1G20350	AT1G26210	AT1G19020	AT1G26560	AT1G24100	AT1G62500	AT1G21880	At1g61890
AT1G33110	AT5G01540	AT1G25560	AT1G62560	AT1G10720	AT1G09415	At4g14130		At1g22280	At1g36180	AT1G21050	AT1G26230	AT1G19120	AT1G26850	AT1G24600	AT1G64405	AT1G22130	AT1G63010
AT1G34630	AT5G07340	AT1G26380	At1g62980	AT1G10900	AT1G09440	At4g15610		At1g22650	At1g43160	AT1G21120	AT1G26560	AT1G19130	AT1G27030	AT1G25500	AT1G64780	AT1G22180	AT1G63840
At1g43160	AT5G10470	AT1G26420	AT1G63680	AT1G10990	AT1G09530	At4g16260		At1g22810	At1g44050	AT1G21240	At1g26920	AT1G19250	AT1G27120	AT1G26770	AT1G64900	AT1G22430	AT1G64200
AT1G44790	AT5G10560	At1g27100	AT1G63850	At1g11050	AT1G09660	At4g16660		AT1G22890	At1g44835	At1g21250	AT1G27030	AT1G19310	AT1G27400	AT1G27200	AT1G65310	AT1G22590	AT1G64660
AT1G47270	AT5G15350	At1g27730	AT1G64190	At1g11100	AT1G09750	At4g17500		At1g23710	At1g44970	AT1G21270	AT1G27210	AT1G19330	AT1G27480	At1g27730	AT1G65390	AT1G22630	AT1G65690
AT1G47960	AT5G28020	At1g27770	AT1G64900	At1g11200	AT1G09830	At4g20860		At1g23830	At1g47970	At1g21310	AT1G27480	AT1G19730	AT1G27510	AT1G28050	AT1G65490	At1g22650	AT1G66130
AT1G48000	AT5G37600	AT1G27820	AT1G65860	At1g11310	At1g09850	At4g21380		AT1G23840	At1g48330	AT1G21370	AT1G27950	AT1G20050	AT1G27910	At1g28370	AT1G66180	AT1G22740	At1g66160
AT1G48320	AT5G42310	At1g28190	AT1G66140	AT1G11330	AT1G09900	At4g21680		AT1G24140	At1g48930	AT1G21550	At1g28330	AT1G20300	AT1G27950	AT1G28480	AT1G66940	AT1G23080	AT1G66760
AT1G49450	AT5G44020	At1g28370	AT1G68130	AT1G11610	At1g10020	At4g23150		At1g24150	At1g49150	AT1G21750	AT1G28610	AT1G20350	AT1G28100	AT1G29195	AT1G66970	AT1G23090	AT1G66820
AT1G49520	AT5G44130	At1g28380	At1g68490	AT1G11890	AT1G10120	At4g23250		At1g24330	At1g49310	AT1G21900	AT1G29070	AT1G20980	AT1G28110	AT1G29330	AT1G67110	AT1G23400	AT1G66830
AT1G51090	AT5G44650	AT1G28480	AT1G68520	AT1G11960	AT1G10200	At4g23600		At1g25370	At1g49390	AT1G22180	AT1G29395	AT1G21100	AT1G29070	AT1G29395	AT1G67750	AT1G23740	AT1G67070
AT1G51140	AT5G45380	At1g28600	At1g68550	AT1G12200	AT1G10360	At4g25340		At1g25390	At1g49570	At1g22280	At1g29460	AT1G21120	AT1G29395	At1g29440	AT1G67910	At1g24150	At1g67810
AT1G52080	AT5G46050	At1g29340	AT1G68560	AT1G12290	AT1G10380	At4g25810		At1g25400	At1g49660	AT1G22400	At1g29500	AT1G21240	AT1G30120	AT1G29450	AT1G68520	AT1G24170	AT1G68140
AT1G52410	AT5G48540	AT1G29670	At1g68570	AT1G12360	AT1G10522	At4g26670		At1g25550	At1g49850	AT1G22410	At1g29510	AT1G21270	AT1G30520	AT1G29490	At1g68840	AT1G24764	AT1G68620
AT1G52560	AT5G50200	At1g29690	AT1G68990	AT1G12580	AT1G10540	At4g28040		AT1G26380	At1g50000	AT1G22510	AT1G29660	AT1G21370	AT1G31230	At1g29500	At1g69040	AT1G25230	AT1G69160
AT1G52690	AT5G50460	AT1G29970	At1g69040	At1g12650	AT1G10640	At4g28520		AT1G26420	At1g50060	AT1G22890	AT1G29670	AT1G21750	AT1G31330	At1g29510	At1g69490	At1g25390	AT1G69260
AT1G52720	AT5G52780	At1g30040	AT1G69530	At1g12750	AT1G10850	At4g33050		At1g27100	At1g50090	AT1G23090	AT1G30520	AT1G21770	AT1G31480	AT1G29660	AT1G69530	AT1G25450	AT1G69370
AT1G52890	AT5G53550	At1g30370	At1g69760	AT1G13000	AT1G10910	At4g34230		At1g27730	At1g50300	At1g23830	At1g30530	AT1G21830	AT1G31690	AT1G30135	AT1G69730	AT1G26150	AT1G69530
At1g53170	AT5G53880	AT1G30620	AT1G69870	AT1G13020	AT1G11090	At4g34590		At1g27770	At1g50420	AT1G23840	AT1G31420	AT1G21900	AT1G32030	At1g30530	At1g69760	AT1G26420	At1g69840
AT1G53560	AT5G58940	At1g30700	At1g70230	AT1G13080	AT1G11130	At4g35300		At1g28080	At1g50910	AT1G24140	AT1G31850	AT1G22180	AT1G32080	AT1G30760	AT1G69870	AT1G26560	AT1G69880
AT1G53580	AT5G61790	At1g30810	At1g71970	AT1G13100	AT1G11380	At4g36220		At1g28190	AT1G50940	At1g24150	AT1G31920	AT1G22300	AT1G32990	AT1G30820	AT1G70370	AT1G27480	At1g69930
At1g53885	AT5G62350	At1g31130	At1g72050	AT1G13110	AT1G11410	At4g36640		At1g28370	At1g51380	At1g25400	AT1G32090	AT1G22410	AT1G33000	AT1G31550	AT1G70410	AT1G27950	AT1G70300
AT1G54020	AT5G62630	At1g31930	AT1G72310	AT1G13180	AT1G11430	At4g37410		At1g28380	At1g52060	AT1G25500	AT1G32200	AT1G22750	AT1G33040	AT1G31710	AT1G71880	AT1G28230	AT1G70480
AT1G54030	AT5G63410	AT1G32640	AT1G73400	At1g13210	AT1G11440	At4g39670		AT1G28480	At1g52140	AT1G25520	AT1G32470	AT1G22780	AT1G33810	AT1G31750	AT1G72030	At1g28330	AT1G70690
AT1G54050	At5g64120	AT1G32920	AT1G73620	AT1G13300	AT1G11545	At5g06690		At1g28600	At1g52160	AT1G25560	AT1G32520	AT1G22840	AT1G34350	AT1G32640	AT1G72150	AT1G28340	AT1G70700
AT1G54100		AT1G33030	AT1G74090	AT1G13340	AT1G11680	At5g12030		At1g29340	At1g52260	AT1G25580	AT1G32540	AT1G22890	AT1G34530	AT1G32870	AT1G72230	AT1G28400	AT1G70810
AT1G54120		AT1G33560	AT1G74160	AT1G13540	AT1G11700	At5g13490		At1g29690	AT1G52880	AT1G26270	AT1G32550	AT1G22920	AT1G35340	AT1G34110	AT1G73080	AT1G28440	AT1G72450
AT1G54130		At1g33590	AT1G74260	AT1G13580	AT1G11720	At5g20230		At1g30040	AT1G53030	AT1G26420	AT1G32990	AT1G23140	AT1G35420	At1g35140	AT1G73830	At1g29500	AT1G72520
AT1G54570		At1g33600	AT1G74720	AT1G13590	AT1G11755	At5g26340		At1g30370	At1g53035	AT1G26690	AT1G33811	AT1G23840	AT1G35680	AT1G35260	AT1G74660	AT1G29660	AT1G72680
AT1G54710		At1g34260	AT1G74850	At1g14040	AT1G11850	At5g39580		AT1G30620	At1g53340	At1g27730	AT1G34640	AT1G23960	AT1G36390	AT1G35580	AT1G74760	AT1G29670	AT1G72890
AT1G55020		At1g34420	At1g74940	AT1G14070	AT1G11860	At5g40760		At1g30700	At1g53700	At1g27770	AT1G35420	AT1G24100	AT1G36550	At1g43160	AT1G75230	AT1G29720	At1g72900
AT1G55265		AT1G34750	AT1G75200	AT1G14200	AT1G12090	At5g49890		At1g30810	At1g53885	AT1G27980	AT1G35680	AT1G24140	AT1G42970	AT1G43650	AT1G75440	AT1G30110	At1g72920
AT1G56580		At1g35140	AT1G76240	AT1G14260	AT1G12110	At5g52310		At1g31010	At1g54260	At1g28370	AT1G41830	AT1G24440	AT1G43560	AT1G44350	AT1G75730	AT1G30520	At1g72940
AT1G56650		At1g35210	AT1G76400	AT1G14330	AT1G12240	At5g54960		At1g31130	At1g54380	AT1G28480	AT1G42970	AT1G24510	AT1G43590	AT1G44790	AT1G75820	At1g30530	At1g73010
AT1G58030		AT1G35230	AT1G77000	AT1G14360	AT1G12250	At5g57550		At1g31290	At1g54970	AT1G29060	AT1G43670	AT1G25520	AT1G43850	AT1G48100	AT1G76090	AT1G30570	AT1G73080
AT1G58270		At1g35350	AT1G77050	At1g14370	At1g12330	At5g58670		At1g31930	At1g55190	AT1G29240	AT1G44000	AT1G26380	AT1G44000	AT1G49450	AT1G76420	AT1G30900	At1g73260
AT1G58360		AT1G36640	AT1G77230	At1g14480	AT1G12450	At5g59820		At1g32150	At1g55930	AT1G29310	AT1G44170	AT1G26390	AT1G44575	AT1G49520	AT1G76490	AT1G31230	AT1G73480
AT1G59640		AT1G42990	AT1G77380	AT1G14490	AT1G12800	At5g64120		AT1G32640	At1g56010	At1g29690	AT1G47400	AT1G26420	AT1G45100	AT1G50460	AT1G77270	AT1G31420	At1g73500
AT1G59700		At1g43000	AT1G77680	At1g14540	AT1G12845			AT1G32920	At1g56080	AT1G30620	AT1G48300	AT1G26550	AT1G48240	AT1G50560	AT1G77370	AT1G31920	AT1G73760
At1g59740		At1g44100	AT1G77740	At1g14550	AT1G12860			At1g32960	At1g57790	AT1G30640	At1g48330	AT1G27000	AT1G48350	AT1G51090	AT1G77760	AT1G32060	At1g73800
AT1G60140		AT1G48320	At1g78100	AT1G14560	AT1G12900			At1g33420	At1g58150	AT1G30900	AT1G48350	AT1G27530	AT1G48450	AT1G51140	AT1G78000	AT1G32080	AT1G74430
At1g60190		At1g49000	At1g78170	AT1G14640	AT1G13050			At1g33590	At1g60560	At1g31010	AT1G48480	AT1G27820	AT1G48480	AT1G52000	AT1G78090	AT1G32470	AT1G74710
AT1G60610		AT1G49050	At1g79110	AT1G14730	AT1G13250			At1g33600	At1g60770	AT1G31280	AT1G48600	AT1G27930	AT1G48520	AT1G52380	AT1G78680	AT1G32550	AT1G74950
AT1G61065		At1g50740	AT1G79150	AT1G14740	AT1G13380			At1g33610	At1g61500	AT1G32120	AT1G49010	AT1G27970	AT1G49230	AT1G52400	AT1G79720	AT1G32990	AT1G75440
At1g61120		AT1G51270	At1g79160	AT1G14780	AT1G13700			At1g33760	At1g61830	AT1G32690	AT1G49380	AT1G27980	AT1G49430	AT1G52410	AT2G01670	AT1G33240	AT1G75450
At1g61340		At1g51620	AT1G80080	At1g15010	AT1G13740			At1g34260	AT1G61870	AT1G32700	AT1G49430	AT1G28050	AT1G49750	AT1G52560	AT2G01830	AT1G33260	At1g76070
At1g61800		At1g51660	AT1G80130	AT1G15040	AT1G13930			At1g34420	At1g62045	AT1G32900	AT1G49560	AT1G28480	AT1G49840	AT1G52690	At2g01840	At1g33600	AT1G76090
At1g61820		At1g51700	AT1G80270	AT1G15300	AT1G14030			AT1G34750	At1g62930	At1g32960	At1g49660	AT1G28490	AT1G49890	AT1G52720	At2g02950	AT1G34320	AT1G76380
At1g61890		At1g51790	AT1G80550	At1g15430	AT1G14120			At1g35140	At1g62980	AT1G33030	AT1G49740	AT1G28580	AT1G49930	AT1G52830	AT2G03470	AT1G34640	At1g76590
At1g62300		At1g51800	AT1G80870	AT1G15520	AT1G14150			At1g35210	At1g64220	At1g33420	AT1G49975	AT1G28680	AT1G50040	AT1G52890	AT2G03760	AT1G35230	AT1G76640
AT1G62310		AT1G51805	AT2G01570	At1g15670	At1g14280			At1g35350	At1g64670	AT1G33560	AT1G50010	AT1G29310	AT1G50560	AT1G53270	At2g04240	AT1G35620	At1g76650
AT1G62540		At1g51850	AT2G01830	AT1G15790	AT1G14345			AT1G35710	At1g66660	AT1G33960	AT1G50280	AT1G29720	AT1G50590	AT1G53560	AT2G06850	AT1G35710	AT1G76790
AT1G62570		AT1G51890	AT2G01870	At1g15890	AT1G14380			AT1G36640	At1g66950	AT1G34180	AT1G50450	AT1G29850	AT1G50620	AT1G53580	At2g14800	AT1G42550	AT1G76930
AT1G62660		AT1G51920	AT2G02080	AT1G15950	AT1G14410			At1g40230	At1g67030	AT1G34300	AT1G50730	AT1G29880	AT1G50730	At1g53885	AT2G15050	AT1G43670	AT1G77420
AT1G62710		AT1G52200	At2g02990	AT1G16130	AT1G14440			AT1G42990	At1g67300	AT1G34380	AT1G50900	AT1G29940	AT1G50900	AT1G54020	AT2G15080	At1g44100	AT1G78210
AT1G62990		At1g53080	AT2G03090	At1g16150	AT1G14580			At1g43000	At1g68490	At1g34420	AT1G51080	AT1G29970	AT1G51080	AT1G54030	AT2G15090	AT1G44446	AT1G78660
At1g63720		At1g53170	AT2G03750	AT1G16160	AT1G14700			At1g43680	At1g68550	AT1G34750	AT1G51090	AT1G30400	AT1G51090	AT1G54050	AT2G16980	AT1G48350	At1g79160
AT1G63840		At1g53430	AT2G03890	AT1G16260	AT1G14790			At1g44100	At1g68570	At1g35210	AT1G51100	AT1G30500	AT1G51110	AT1G54100	AT2G17820	AT1G48480	AT1G80110
AT1G64200		At1g55450	AT2G04160	At1g16420	AT1G14840			At1g49000	At1g69040	AT1G35230	AT1G51110	AT1G30620	AT1G52220	AT1G54540	AT2G18290	At1g49000	AT1G80160
AT1G64660		At1g55460	At2g04240	AT1G16540	At1g14920			At1g49780	At1g69760	AT1G35580	AT1G51140	AT1G30640	AT1G52230	AT1G55020	At2g18300	AT1G49230	At1g80590
AT1G65660		AT1G56060	AT2G13690	At1g16640	AT1G14960			At1g50740	At1g70230	AT1G35710	AT1G51400	AT1G30900	AT1G52280	AT1G55210	AT2G18800	AT1G49380	At1g80840
AT1G65890		AT1G56150	AT2G14460	AT1G16670	AT1G15000			At1g51620	At1g70350	AT1G37130	AT1G51500	AT1G31550	AT1G52290	AT1G55760	AT2G19650	AT1G49430	At2g01450
AT1G66350		AT1G56510	At2g14610	AT1G17060	AT1G15180			At1g51660	At1g70460	AT1G42990	AT1G51940	At1g31580	AT1G52400	AT1G56170	AT2G20610	AT1G49500	AT2G02310
At1g66400		AT1G57630	AT2G15050	At1g17170	AT1G15260			At1g51700	At1g71080	AT1G43910	AT1G52000	AT1G31812	AT1G52510	AT1G56600	AT2G21590	AT1G49560	AT2G02870
AT1G66760		AT1G57650	AT2G15690	AT1G17230	AT1G15290			At1g51790	At1g71910	At1g45145	AT1G52190	AT1G31910	AT1G52830	AT1G58200	AT2G21970	AT1G49975	AT2G03760
AT1G67070		At1g58420	At2g16660	At1g17240	AT1G15410			At1g51800	At1g71970	AT1G48210	AT1G52400	AT1G32340	AT1G53120	AT1G58270	AT2G22010	AT1G50280	AT2G03980
At1g67300		At1g59590	AT2G17250	AT1G17330	AT1G15440			At1g51820	At1g72050	AT1G48320	AT1G52510	AT1G32460	AT1G53290	AT1G58360	AT2G22330	AT1G50700	At2g04430
At1g67920		At1g59740	At2g18300	At1g17380	At1g15490			At1g51850	At1g72200	At1g49000	At1g53035	AT1G32640	AT1G53520	At1g59740	AT2G23200	AT1G51110	AT2G06050
AT1G68020		AT1G59870	AT2G18440	At1g17420	AT1G15510			AT1G51890	At1g72360	AT1G49050	AT1G53560	AT1G32790	At1g54040	At1g60190	AT2G24280	AT1G51270	AT2G06255
AT1G68140		AT1G59910	AT2G18890	At1g17745	AT1G15730			At1g51915	At1g72430	At1g50740	AT1G53840	AT1G32900	AT1G54180	AT1G60470	AT2G25160	AT1G51400	AT2G14290
AT1G68500		At1g61340	AT2G18900	AT1G17860	AT1G15820			AT1G51920	At1g72440	At1g51620	At1g54040	AT1G32920	AT1G54500	AT1G60590	AT2G25490	AT1G51500	At2g15760
At1g68570		At1g61360	AT2G19640	AT1G17890	AT1G15980			At1g52100	At1g72630	At1g51660	AT1G54050	AT1G32940	AT1G54820	AT1G61065	AT2G26710	AT1G51640	At2g15830
AT1G68620		At1g61370	At2g20180	AT1G18210	AT1G16340			At1g52900	At1g72830	At1g51790	AT1G54740	AT1G33030	AT1G55370	At1g61120	At2g27500	At1g51660	At2g17220
AT1G69260		AT1G61380	At2g20520	AT1G18260	AT1G16390			At1g53080	At1g73177	At1g51800	AT1G54820	AT1G33390	AT1G55490	AT1G61610	AT2G28250	AT1G51680	AT2G17500
AT1G69295		AT1G61560	AT2G20570	At1g18380	AT1G16460			At1g53170	At1g73260	AT1G51890	AT1G55260	AT1G33960	AT1G56190	At1g61890	AT2G28420	At1g51700	AT2G18090
AT1G69360		At1g61890	At2g21210	At1g18390	AT1G16500			At1g53350	At1g73270	AT1G51920	AT1G55330	AT1G34030	AT1G56300	At1g62510	AT2G28470	At1g51820	AT2G18690
AT1G69480		At1g62300	AT2G22840	AT1G18480	AT1G16680			At1g53430	At1g73870	AT1G52200	AT1G55360	AT1G34130	AT1G56410	AT1G62570	AT2G28510	At1g51850	AT2G22200
At1g69490		AT1G62422	AT2G23630	AT1G18570	AT1G16720			At1g55250	AT1G74090	AT1G52290	AT1G55370	AT1G34190	AT1G56500	AT1G62660	At2g28550	AT1G51940	AT2G22330
At1g69890		At1g63720	At2g24762	AT1G18590	AT1G16730			At1g55450	At1g74500	AT1G52600	AT1G55480	AT1G34750	AT1G56510	AT1G62710	At2g28830	AT1G52190	AT2G22770
AT1G70290		At1g63750	At2g24980	At1g18740	AT1G16780			At1g55460	At1g74940	AT1G52800	AT1G55490	AT1G35620	AT1G56580	AT1G62770	AT2G28950	AT1G52230	AT2G22860
AT1G70590		At1g63830	AT2G25250	AT1G18860	AT1G16860			At1g55545	At1g75470	AT1G53310	AT1G55810	AT1G35710	AT1G56650	AT1G62990	AT2G29090	AT1G53730	At2g22880
AT1G71100		AT1G64400	AT2G25640	At1g18890	AT1G16870			At1g55920	At1g75580	AT1G55210	AT1G56580	AT1G35720	AT1G56720	AT1G63010	AT2G29120	AT1G54500	AT2G23150
AT1G71960		AT1G64610	AT2G26630	At1g18900	AT1G16880			AT1G56060	At1g75710	At1g55450	AT1G58270	AT1G36050	AT1G57770	At1g63720	AT2G29290	AT1G54690	AT2G23170
AT1G72450		AT1G64710	AT2G27230	AT1G18980	AT1G17100			AT1G56150	At1g75980	AT1G55910	AT1G59840	AT1G36640	AT1G58270	AT1G64110	AT2G30010	AT1G54730	At2g23450
AT1G72520		AT1G65310	AT2G27820	AT1G19020	AT1G17110			AT1G56510	At1g76170	AT1G56060	AT1G60000	AT1G42480	AT1G58290	At1g64160	AT2G30070	AT1G54780	At2g24850
AT1G72680		AT1G65390	AT2G28190	AT1G19130	AT1G17140			At1g56540	At1g76410	AT1G56110	AT1G60010	AT1G42990	AT1G59840	AT1G64200	At2g30520	AT1G54820	At2g25460
AT1G72700		AT1G65490	At2g28200	At1g19180	AT1G17200			AT1G57630	At1g76590	AT1G56150	AT1G60160	AT1G43170	AT1G59910	At1g64380	AT2G30550	AT1G55330	AT2G25625
AT1G72770		At1g65510	At2g28550	AT1G19190	AT1G17220			At1g57830	AT1G77000	AT1G56340	AT1G60550	AT1G43890	AT1G60160	AT1G64405	AT2G32990	AT1G55370	AT2G26020
At1g72900		AT1G65690	AT2G28720	At1g19270	AT1G17455			At1g58420	At1g77120	AT1G56510	AT1G60600	AT1G43910	AT1G60230	AT1G64660	AT2G34260	At1g55450	AT2G26400
At1g72920		At1g66160	AT2G28810	AT1G19310	AT1G17620			At1g59590	At1g78100	AT1G57560	AT1G60690	AT1G45000	AT1G60550	AT1G65310	AT2G34510	AT1G55480	At2g26530
At1g72940		AT1G66180	At2g29350	At1g19320	AT1G17700			At1g59620	At1g78170	AT1G57630	AT1G60800	At1g45145	AT1G60660	AT1G65860	AT2G35585	AT1G55760	At2g27500
AT1G73080		AT1G66480	AT2G29670	AT1G19360	AT1G17970			At1g59740	At1g78550	At1g58420	AT1G61740	AT1G47260	AT1G61450	AT1G65890	AT2G35760	AT1G55850	AT2G27510
AT1G73220		AT1G66880	At2g29970	At1g19380	AT1G18060			AT1G59910	At1g78600	At1g59590	AT1G62290	AT1G47420	AT1G61900	AT1G65920	At2g36220	AT1G58200	AT2G27690
At1g73260		At1g67060	At2g30520	At1g19530	AT1G18170			At1g61170	At1g78960	At1g59620	AT1G62430	AT1G47640	AT1G62250	AT1G66100	AT2G36430	AT1G58270	At2g27830
AT1G73390		At1g67470	AT2G30670	AT1G19610	AT1G18250			At1g61340	At1g79110	AT1G59710	AT1G62480	AT1G48140	AT1G62480	AT1G66370	AT2G36630	AT1G58360	At2g28110
AT1G73480		At1g67530	AT2G31060	At1g19770	AT1G18330			At1g61360	At1g79160	AT1G59960	At1g62510	AT1G48160	AT1G62560	AT1G66760	At2g36690	AT1G58440	At2g28200
At1g73500		At1g67810	AT2G31270	AT1G20100	AT1G18460			At1g61370	At1g79260	AT1G60730	AT1G62560	AT1G48210	AT1G62660	AT1G66830	AT2G37540	AT1G60000	At2g28400
AT1G73750		At1g67880	AT2G31790	At1g20310	AT1G18620			At1g61420	At1g80290	AT1G61140	AT1G62660	AT1G48430	AT1G62780	AT1G67110	At2g37710	AT1G60160	AT2G29440
AT1G73920		At1g67920	AT2G33210	AT1G20350	AT1G18650			At1g61460	At1g80630	AT1G61260	AT1G62750	AT1G48850	AT1G63180	At1g67360	At2g37750	AT1G60230	AT2G29450
AT1G74020		AT1G67970	AT2G33480	AT1G20450	AT1G18730			At1g61550	At2g02630	At1g61360	AT1G62780	AT1G48900	AT1G63470	AT1G67560	AT2G38310	AT1G60800	At2g29460
AT1G74100		At1g68690	AT2G34490	At1g20510	AT1G18810			AT1G61560	At2g02680	AT1G61380	AT1G63240	AT1G48920	AT1G63800	AT1G67710	AT2G38760	AT1G61580	AT2G29470
AT1G74310		At1g68765	AT2G34710	AT1G20730	AT1G19150			At1g61820	At2g02700	At1g61420	AT1G63260	AT1G49470	AT1G64020	AT1G68500	AT2G39040	At1g62510	AT2G30040
AT1G74430		At1g68840	AT2G35155	AT1G20780	AT1G19170			At1g61890	At2g02950	At1g61570	AT1G63420	AT1G49820	AT1G64200	At1g68570	AT2G39130	AT1G62560	At2g30140
AT1G74950		AT1G69270	At2g35470	At1g21010	At1g19300			At1g62300	At2g03050	AT1G61640	AT1G64355	AT1G50120	AT1G64355	AT1G68620	AT2G39340	AT1G62750	AT2G30550
AT1G75170		At1g69840	AT2G36080	AT1G21050	AT1G19430			At1g63350	At2g03150	At1g61800	At1g64380	AT1G50370	AT1G64510	AT1G68850	AT2G39700	AT1G62780	AT2G30750
AT1G75300		At1g69890	AT2G36350	AT1G21060	AT1G19450			At1g63720	At2g04050	At1g62300	AT1G64390	AT1G50430	AT1G64720	AT1G69260	AT2G39710	AT1G63880	AT2G30830
AT1G75370		At1g69920	At2g36400	AT1G21100	AT1G19670			At1g63750	At2g04240	AT1G62422	AT1G64510	AT1G50940	AT1G65230	AT1G69360	At2g40270	AT1G64355	At2g31180
AT1G75440		At1g69930	AT2G36970	AT1G21120	AT1G19690			At1g63830	At2g04420	At1g63350	AT1G64680	AT1G51200	AT1G65350	AT1G69370	AT2G40330	AT1G64400	At2g31945
At1g76070		At1g70140	AT2G37630	At1g21130	AT1G19715			At1g64160	At2g11140	At1g63720	AT1G64720	AT1G51350	AT1G65390	AT1G69480	AT2G40480	AT1G64500	At2g32030
AT1G76180		At1g70170	AT2G37770	At1g21250	AT1G19740			At1g64280	At2g13840	AT1G63840	AT1G64770	AT1G51650	AT1G65420	At1g69490	AT2G40610	AT1G64510	At2g32140
AT1G76380		At1g70420	AT2G39030	AT1G21312	AT1G19835			At1g64380	At2g14210	AT1G64170	AT1G65010	AT1G51890	AT1G65490	At1g70170	At2g40900	AT1G64680	AT2G32150
At1g76590		At1g70520	AT2G39700	AT1G21370	AT1G19920			AT1G64610	At2g14610	At1g64280	AT1G65230	AT1G51920	AT1G66100	At1g70420	AT2G41230	AT1G64780	AT2G32400
AT1G76600		At1g70530	AT2G40230	AT1G21380	AT1G19960			At1g64800	At2g14800	AT1G64610	AT1G65860	AT1G52200	AT1G66130	AT1G70700	AT2G41510	AT1G64860	AT2G32510
AT1G76640		AT1G70590	AT2G40330	At1g21450	AT1G19980			AT1G65390	At2g15520	AT1G65490	AT1G65900	AT1G52300	AT1G66860	AT1G72180	AT2G42690	AT1G65230	AT2G34500
At1g76650		AT1G70740	AT2G40360	AT1G21550	AT1G20010			AT1G65490	At2g15830	AT1G65500	AT1G66100	AT1G52600	AT1G67310	AT1G72260	AT2G43140	AT1G65295	AT2G34600
AT1G76790		AT1G71100	AT2G40475	AT1G21580	AT1G20020			AT1G65500	At2g16720	AT1G65690	AT1G66130	AT1G52760	AT1G67580	AT1G72450	AT2G44080	AT1G65390	AT2G35730
AT1G77000		AT1G71400	AT2G40540	AT1G21590	AT1G20070			At1g65510	At2g16750	AT1G65820	AT1G66150	AT1G52880	AT1G67700	AT1G72520	AT2G44380	AT1G65490	AT2G35940
At1g77120		At1g71697	At2g40900	AT1G21670	AT1G20330			AT1G65690	At2g16970	At1g66090	AT1G66350	AT1G52890	AT1G67740	AT1G72770	AT2G44500	AT1G66100	At2g35980
AT1G77450		AT1G72280	At2g41310	AT1G21750	AT1G20440			At1g66090	AT2G17230	AT1G66250	AT1G66430	AT1G53030	AT1G67910	At1g72920	AT2G45900	AT1G66180	AT2G36080
At1g77500		AT1G72520	AT2G41800	AT1G21900	AT1G20450			At1g66160	At2g17670	AT1G66880	AT1G66820	AT1G53280	AT1G68410	At1g72940	AT2G46270	AT1G66230	AT2G36380
AT1G77890		At1g72900	At2g41940	AT1G22070	AT1G20650			At1g66400	At2g18010	AT1G66960	AT1G66890	AT1G53310	AT1G68590	AT1G73120	AT2G47240	AT1G66550	AT2G36900
At1g78070		At1g72920	At2g42280	AT1G22180	AT1G20830			AT1G66880	At2g18160	AT1G67120	AT1G67700	AT1G53645	AT1G69523	AT1G73220	AT2G47600	AT1G66880	At2g37760
AT1G78210		At1g72940	At2g42620	At1g22280	AT1G21050			At1g67000	At2g18300	AT1G67330	AT1G67750	AT1G54030	AT1G69526	At1g73260	At2g48010	AT1G66940	At2g38240
AT1G78610		At1g72950	AT2G42850	AT1G22340	AT1G21060			At1g67060	AT2G18660	At1g67470	AT1G68010	AT1G54770	AT1G69550	AT1G73390	AT3G01190	AT1G67050	AT2G38250
At1g79160		At1g73010	AT2G44660	AT1G22400	At1g21250			AT1G67310	At2g19590	AT1G67800	At1g68190	AT1G55210	AT1G70090	AT1G73480	At3g01260	AT1G67080	AT2G38290
AT1G79270		AT1G73080	At2g44670	AT1G22410	AT1G21360			At1g67470	At2g20180	At1g67810	AT1G68220	AT1G55840	AT1G70280	At1g73500	AT3G02170	AT1G67330	AT2G38760
AT1G79520		At1g73500	At2g44740	AT1G22510	AT1G21410			At1g67530	At2g20520	AT1G67850	AT1G68260	AT1G55850	AT1G70370	AT1G74100	At3g02885	AT1G67480	AT2G39030
AT1G79900		At1g73540	At2g44940	At1g22650	AT1G21440			At1g67810	AT2G20670	At1g67920	AT1G68540	AT1G55900	AT1G70470	AT1G74430	At3g02910	AT1G67500	AT2G39050
AT1G80110		At1g73800	AT2G45160	At1g22810	AT1G21460			At1g67880	At2g21180	AT1G67940	AT1G68560	At1g55920	AT1G70740	AT1G74890	At3g04070	AT1G67910	At2g39420
AT1G80160		At1g73805	AT2G45210	AT1G22890	AT1G21500			At1g67920	At2g21200	AT1G67970	AT1G68590	AT1G56060	AT1G70760	AT1G74950	AT3G05660	AT1G68010	AT2G39530
At1g80840		At1g74330	AT2G45340	At1g22900	AT1G21560			AT1G67970	At2g21210	At1g67980	AT1G68600	AT1G56070	AT1G71030	AT1G75030	AT3G06070	AT1G68060	AT2G39770
AT2G02710		AT1G74360	At2g46690	AT1G23070	AT1G21600			At1g67980	At2g21560	AT1G68650	At1g69040	AT1G56110	AT1G71500	AT1G75170	AT3G06150	At1g68190	AT2G40140
At2g02990		At1g74440	AT2G47160	AT1G23140	AT1G21880			At1g68190	At2g22270	AT1G68710	AT1G69420	AT1G56150	AT1G71695	AT1G75220	AT3G06530	AT1G68400	At2g41730
AT2G03760		At1g74450	AT2G47440	AT1G23200	AT1G21910			At1g68320	At2g22800	At1g68840	AT1G69523	AT1G56220	AT1G72390	AT1G75880	AT3G06750	AT1G68520	AT2G42760
AT2G04350		AT1G74590	AT2G47990	AT1G23550	At1g21920			At1g68330	At2g23130	At1g69490	AT1G69690	AT1G56280	AT1G72790	AT1G75960	AT3G06770	AT1G68560	AT2G43010
AT2G05590		At1g74650	At3g01260	AT1G23560	AT1G21980			At1g68340	AT2G23340	AT1G69720	At1g70230	AT1G56330	AT1G72810	At1g76070	AT3G06990	AT1G68590	AT2G43020
AT2G06050		At1g75020	AT3G01660	At1g23710	AT1G22030			At1g68360	At2g23620	At1g69840	AT1G70280	AT1G56340	AT1G72970	AT1G76380	AT3G08030	AT1G68600	At2g43320
At2g15760		AT1G75450	At3g02380	AT1G23730	AT1G22050			At1g68450	At2g24100	AT1G70290	AT1G70370	AT1G56350	AT1G73060	AT1G76390	AT3G08680	AT1G69420	At2g43510
At2g16720		AT1G75860	AT3G02490	At1g23830	AT1G22190			At1g68690	At2g24762	AT1G70690	AT1G70410	AT1G56450	AT1G73080	At1g76590	At3g09830	AT1G69480	AT2G43520
AT2G16790		At1g76070	At3g03190	AT1G23840	AT1G22330			At1g68765	At2g24980	AT1G71040	At1g70420	AT1G56600	AT1G73470	AT1G76640	AT3G10340	AT1G69730	AT2G43535
AT2G17500		At1g76360	At3g04070	AT1G24100	AT1G22335			At1g68840	At2g25240	AT1G71100	AT1G70760	AT1G56700	AT1G73920	At1g76650	At3g10525	AT1G69780	AT2G44500
AT2G17570		AT1G76600	At3g04810	AT1G24140	AT1G22370			AT1G69270	At2g25510	At1g71697	AT1G70790	AT1G57630	AT1G74470	AT1G76790	AT3G10720	AT1G70090	AT2G44790
AT2G18170		At1g76650	At3g05120	At1g24150	AT1G22500			At1g69490	AT2G25650	At1g72240	AT1G70820	AT1G58180	AT1G74730	At1g77120	AT3G11370	At1g70230	At2g44840
AT2G18700		At1g76700	AT3G06530	AT1G24280	AT1G22530			AT1G69523	At2g25990	AT1G72280	AT1G70830	AT1G59600	AT1G74840	AT1G77280	AT3G12610	AT1G70410	At2g44940
AT2G20340		At1g76970	AT3G07770	AT1G24350	AT1G22550			At1g69820	At2g26590	AT1G72520	AT1G70890	AT1G59960	AT1G74880	AT1G77380	AT3G12710	At1g70520	AT2G45210
AT2G20670		At1g77500	AT3G10190	AT1G24460	AT1G22590			At1g69840	At2g27330	AT1G72680	AT1G71050	AT1G59970	AT1G74970	AT1G77420	AT3G12810	AT1G70760	At2g45220
AT2G20880		AT1G77640	At3g10525	AT1G24600	AT1G22630			At1g69890	At2g27360	AT1G72700	AT1G71695	AT1G60420	AT1G75030	AT1G77450	AT3G13520	AT1G70820	AT2G46260
At2g21180		AT1G77890	At3g10530	At1g25370	At1g22640			At1g69910	At2g27790	At1g72900	AT1G71720	AT1G60490	AT1G75310	At1g78070	At3g13760	AT1G70940	AT2G46400
At2g21560		AT1G78410	At3g10710	At1g25390	AT1G22660			At1g69920	At2g27940	At1g72920	AT1G71810	AT1G60610	AT1G75350	At1g78100	AT3G13840	AT1G71695	AT2G46510
At2g22190		At1g79670	At3g11090	At1g25400	AT1G22700			At1g69930	At2g28110	At1g72940	AT1G72970	AT1G60870	AT1G75680	AT1G78210	At3g14370	AT1G71880	AT2G46520
AT2G22200		AT1G79680	AT3G12270	AT1G26130	AT1G22740			At1g70130	At2g28200	At1g73800	AT1G73170	AT1G60970	AT1G75690	AT1G78490	At3g14560	AT1G71980	AT2G46680
AT2G22330		At1g80450	At3g12920	AT1G26240	AT1G22850			At1g70140	At2g28260	At1g73805	AT1G73470	AT1G61560	AT1G75860	AT1G78660	AT3G14770	AT1G72040	AT2G47000
At2g22470		At1g80820	AT3G12950	AT1G26380	AT1G23030			At1g70170	At2g28550	AT1G74100	AT1G73480	At1g61570	AT1G75900	AT1G79270	AT3G15950	AT1G72300	At2g47180
AT2G22760		At1g80840	AT3G13230	AT1G26390	AT1G23040			At1g70420	AT2G28720	AT1G74170	AT1G74070	AT1G61640	AT1G76020	AT1G79310	AT3G18200	At1g72430	AT2G47420
AT2G22770		AT1G80920	AT3G13510	AT1G26400	AT1G23080			At1g70520	At2g29660	AT1G74360	AT1G74090	AT1G61730	AT1G76190	AT1G79520	AT3G19200	AT1G72610	AT2G47950
AT2G22860		AT2G01180	At3g13674	AT1G26410	AT1G23180			At1g70530	At2g29900	At1g74440	AT1G74470	AT1G61780	AT1G76450	AT1G79900	At3g19370	AT1G73110	AT3G02150
AT2G23120		At2g01450	AT3G13980	AT1G26420	AT1G23205			AT1G70690	At2g29970	AT1G74590	AT1G74670	AT1G61790	AT1G76600	AT1G80110	AT3G19930	AT1G73600	At3g02800
AT2G23150		AT2G01670	AT3G14240	AT1G26690	AT1G23400			AT1G70740	At2g30530	AT1G74710	AT1G74730	At1g61800	AT1G76790	AT1G80160	At3g20015	AT1G74070	AT3G02830
AT2G23170		At2g02220	AT3G14330	AT1G26710	AT1G23740			At1g70985	At2g30925	At1g75020	AT1G74880	AT1G61870	AT1G76880	AT1G80240	AT3G20820	AT1G74670	At3g03190
At2g23450		At2g02370	AT3G14760	AT1G26770	AT1G23820			AT1G71400	At2g31180	AT1G75040	At1g74940	AT1G62020	AT1G77060	At1g80820	AT3G21670	At1g74680	AT3G04630
AT2G23760		At2g02860	At3g15080	AT1G27130	AT1G24020			At1g71697	At2g31380	AT1G75170	AT1G74970	AT1G62040	AT1G77090	At1g80840	AT3G21750	AT1G75220	AT3G05320
At2g24100		AT2G03240	AT3G15570	AT1G27570	AT1G24170			At1g72240	At2g33460	At1g76040	AT1G75090	AT1G62380	AT1G77490	AT2G02710	At3g21770	At1g75580	AT3G05490
AT2G25530		At2g03530	AT3G15650	At1g27730	AT1G24260			AT1G72280	AT2G33480	AT1G76600	AT1G75350	AT1G63460	AT1G77640	At2g02990	AT3G21870	AT1G75680	AT3G05500
AT2G25620		AT2G05940	AT3G16330	AT1G27760	AT1G24290			At1g72410	At2g33790	At1g76960	AT1G75460	AT1G63840	AT1G77820	AT2G03980	AT3G22400	AT1G75750	AT3G05910
AT2G25625		AT2G06050	AT3G16870	At1g27770	AT1G24450			AT1G72520	At2g34340	At1g76970	AT1G75690	AT1G63880	AT1G78370	AT2G04350	AT3G22420	AT1G75820	AT3G06750
AT2G26690		At2g06530	AT3G18000	AT1G28010	AT1G25450			At1g72900	At2g34570	At1g77500	At1g75710	AT1G64400	AT1G79500	AT2G04400	AT3G22890	AT1G76100	AT3G06770
AT2G26800		AT2G11520	AT3G18200	At1g28190	AT1G26150			At1g72920	At2g35470	AT1G77510	AT1G75750	AT1G64520	AT1G79790	AT2G04570	AT3G23030	AT1G76270	AT3G07350
At2g27310		At2g15390	AT3G18490	AT1G28250	AT1G26210			At1g72940	At2g36400	AT1G77660	At1g75800	AT1G64610	AT2G01180	AT2G06050	AT3G23550	AT1G76800	AT3G07470
At2g27500		AT2G15480	At3g19680	AT1G28280	AT1G26230			At1g72950	At2g37080	AT1G77760	AT1G75820	AT1G64710	AT2G01280	AT2G14750	AT3G26230	At1g76960	AT3G07890
AT2G27690		At2g15490	At3g20015	At1g28370	AT1G26540			At1g73010	At2g37380	AT1G77810	AT1G75840	AT1G64810	AT2G01590	At2g15760	AT3G26320	AT1G77510	AT3G08870
At2g27830		At2g15760	AT3G22104	At1g28380	AT1G26560			AT1G73080	At2g37750	AT1G78410	AT1G75900	AT1G64850	AT2G01760	AT2G16890	AT3G27170	AT1G77760	AT3G09260
At2g28110		At2g16900	AT3G22660	AT1G28390	AT1G26650			At1g73500	At2g37870	AT1G78570	AT1G76100	AT1G65500	AT2G03240	AT2G17040	AT3G27420	AT1G78060	AT3G09910
AT2G28320		AT2G17040	AT3G22840	AT1G28680	At1g26920			At1g73540	At2g38090	AT1G79380	AT1G76450	AT1G65690	AT2G04039	AT2G17500	AT3G28560	At1g78170	AT3G11150
At2g28400		At2g17220	At3g23150	AT1G29060	AT1G26930			At1g73800	At2g38180	AT1G79450	AT1G76490	AT1G65720	AT2G04530	AT2G17840	At3g30180	AT1G78370	AT3G11480
AT2G29440		At2g17480	At3g23190	AT1G29120	AT1G27120			At1g73805	At2g38820	AT1G79470	AT1G76790	AT1G65820	AT2G04780	At2g18010	AT3G32270	AT1G78450	At3g11820
AT2G29450		At2g17740	AT3G23210	AT1G29310	AT1G27150			At1g73950	At2g39120	At1g79670	AT1G77060	AT1G66240	AT2G04845	AT2G18050	AT3G43600	AT1G78510	AT3G12520
At2g29460		AT2G17840	AT3G23290	AT1G29330	AT1G27410			At1g74330	At2g39705	AT1G79680	AT1G77490	AT1G66410	AT2G05790	At2g18210	AT3G43720	AT1G78995	AT3G12580
AT2G29490		AT2G18090	AT3G23430	At1g29340	AT1G27460			AT1G74360	At2g39725	At1g80290	AT1G77690	AT1G66580	AT2G05920	AT2G19800	AT3G43800	At1g79110	AT3G13100
At2g30140		At2g18210	At3g23880	AT1G29670	AT1G27480			At1g74440	At2g39795	AT1G80420	AT1G78020	AT1G66680	AT2G05940	AT2G19810	At3g44260	AT1G80460	AT3G13110
AT2G30360		AT2G18680	AT3G24080	At1g29690	AT1G27520			At1g74450	At2g39850	At1g80840	AT1G78060	AT1G66880	AT2G05960	AT2G19900	AT3G44540	At1g80630	AT3G13910
AT2G30550		AT2G18690	AT3G24320	AT1G29750	AT1G27590			At1g74650	At2g40080	AT2G01540	At1g78070	AT1G66960	AT2G05990	AT2G20340	AT3G44735	AT1G80640	At3g14050
At2g31180		AT2G19130	At3g25890	AT1G29860	AT1G27990			At1g74680	At2g40316	AT2G01650	At1g78170	AT1G67250	AT2G06210	AT2G21100	AT3G44970	AT2G01420	AT3G14067
At2g31230		AT2G19190	AT3G27270	AT1G29970	AT1G28100			At1g74930	AT2G40330	At2g02220	AT1G78180	AT1G67350	AT2G06925	AT2G21590	AT3G44990	AT2G01590	At3g14280
AT2G31260		AT2G19710	AT3G28040	AT1G30000	AT1G28110			At1g75020	At2g40900	AT2G02390	AT1G78370	At1g67360	AT2G10650	AT2G21820	AT3G45140	AT2G01870	AT3G14620
At2g31945		AT2G19800	AT3G28220	At1g30040	AT1G28130			At1g76040	At2g41250	AT2G02800	AT1G78450	AT1G67560	AT2G10940	AT2G22200	AT3G45160	At2g02220	AT3G15270
AT2G32150		At2g20960	AT3G28740	AT1G30070	AT1G28150			At1g76070	At2g41260	At2g02810	AT1G78490	AT1G67800	AT2G11270	AT2G22240	AT3G45260	At2g02450	AT3G15540
AT2G33380		At2g21120	At3g30180	AT1G30110	AT1G28260			At1g76210	At2g41310	AT2G03120	AT1G78610	AT1G67850	AT2G11590	AT2G22330	AT3G45710	At2g02950	AT3G15630
AT2G33590		At2g22300	AT3G44070	AT1G30135	AT1G28290			At1g76360	At2g41600	AT2G03510	AT1G78630	AT1G67860	AT2G12400	AT2G22510	At3g46130	AT2G03310	AT3G16000
AT2G34070		AT2G22500	AT3G44990	AT1G30270	AT1G28395			AT1G76600	At2g41780	AT2G03540	AT1G78670	AT1G67940	AT2G14890	AT2G22590	AT3G47430	AT2G03550	AT3G16180
AT2G34500		At2g22880	At3g45210	At1g30370	AT1G28400			At1g76650	At2g41940	AT2G03760	AT1G78680	AT1G67970	AT2G16990	AT2G22760	At3g48090	AT2G03750	AT3G16240
AT2G34600		At2g23270	AT3G46670	AT1G30620	AT1G28440			At1g76700	At2g42280	AT2G04070	AT1G78970	AT1G68000	AT2G17230	AT2G22770	AT3G48100	AT2G04039	AT3G16750
AT2G34810		At2g23320	AT3G47420	AT1G30640	AT1G28530			At1g76740	At2g42570	AT2G04400	AT1G78995	AT1G68160	AT2G17260	AT2G22810	AT3G48710	AT2G04570	AT3G16850
AT2G35730		At2g23420	At3g47500	At1g30700	AT1G28710			At1g76970	At2g42610	At2g04430	At1g79160	AT1G68520	AT2G17450	AT2G22860	AT3G49940	AT2G04790	AT3G17160
AT2G35940		At2g23680	AT3G48580	AT1G30900	AT1G29050			At1g77500	At2g42620	AT2G04450	AT1G79500	AT1G68740	AT2G17550	AT2G22930	AT3G50560	AT2G04795	AT3G17390
At2g36870		At2g23770	AT3G49670	At1g31130	AT1G29240			At1g77910	At2g42870	AT2G04530	AT1G79720	AT1G69270	AT2G17880	AT2G23120	AT3G50740	AT2G05790	AT3G17930
At2g36950		AT2G23810	At3g49960	AT1G31220	AT1G29390			At1g78070	At2g43260	AT2G05320	AT1G80050	AT1G69340	AT2G18700	AT2G23150	At3g50950	AT2G06850	AT3G19660
At2g37750		At2g24160	AT3G50590	AT1G31350	AT1G29395			AT1G78410	At2g43780	AT2G11520	AT1G80640	AT1G69720	AT2G18710	AT2G23170	AT3G51680	AT2G10940	AT3G19910
At2g37760		AT2G24550	AT3G50650	At1g31930	AT1G29450			At1g79670	At2g43880	AT2G12550	AT2G01150	AT1G69870	AT2G20230	AT2G23560	AT3G51920	At2g14560	AT3G19930
AT2G37770		At2g24570	AT3G50690	AT1G32120	At1g29500			AT1G79680	At2g44630	AT2G13810	AT2G01290	AT1G70160	AT2G20260	AT2G23760	AT3G52720	At2g15040	AT3G20790
At2g37870		At2g24600	AT3G50700	AT1G32350	At1g29510			At1g80450	At2g44670	At2g14560	AT2G01590	AT1G70490	AT2G20670	At2g24850	AT3G53720	AT2G15050	AT3G20820
At2g38240		At2g25735	AT3G51050	AT1G32920	AT1G29530			At1g80590	At2g44740	At2g14610	AT2G01870	AT1G70690	At2g21140	AT2G25150	At3g53960	AT2G15080	At3g22970
AT2G38400		At2g26190	AT3G51320	AT1G32940	AT1G29660			At1g80820	At2g44940	AT2G15000	AT2G02100	AT1G71010	AT2G21170	AT2G25160	AT3G54990	AT2G15090	AT3G23070
AT2G38760		AT2G26390	AT3G51870	At1g32960	AT1G29700			At1g80840	At2g45530	At2g15040	AT2G02130	AT1G71100	AT2G21280	AT2G25625	AT3G55640	AT2G15890	AT3G23250
At2g38790		At2g26530	AT3G54650	AT1G33030	AT1G29950			AT2G01180	At2g45830	AT2G15080	AT2G03550	AT1G71130	AT2G21330	At2g25735	AT3G55950	AT2G16280	At3g23880
At2g38820		At2g26560	AT3G54770	AT1G33390	AT1G30110			At2g01450	AT2G46250	At2g15390	AT2G04039	AT1G71170	AT2G21380	At2g26530	AT3G55960	AT2G16430	AT3G25290
AT2G39030		At2g27080	At3g54980	At1g33590	AT1G30210			At2g01840	At2g46690	AT2G16060	At2g04240	AT1G71400	AT2G21385	AT2G26710	AT3G56370	AT2G17040	At3g25780
AT2G39050		At2g27310	AT3G55110	At1g33600	AT1G30260			At2g02220	At2g47180	AT2G16595	AT2G04790	AT1G71780	AT2G21880	At2g27310	At3g57450	AT2G17230	AT3G25805
AT2G39330		At2g27500	AT3G55970	At1g33610	AT1G30440			At2g02370	At2g47270	AT2G16700	AT2G05790	AT1G71840	AT2G22240	AT2G27690	At3g58710	At2g17300	AT3G26090
AT2G39350		At2g27660	AT3G56370	AT1G33660	AT1G30490			At2g02450	AT2G47440	AT2G17040	AT2G05920	AT1G71860	AT2G22670	At2g27830	At3g58990	AT2G17820	AT3G26300
AT2G40420		At2g27830	AT3G57010	AT1G33790	AT1G30500			At2g02860	At2g47930	AT2G17120	AT2G05990	AT1G72020	AT2G22980	At2g28400	AT3G59220	AT2G17880	AT3G26320
AT2G40435		At2g28400	AT3G57040	AT1G34180	AT1G30520			At2g03530	At3g01260	AT2G17130	AT2G06850	AT1G72160	AT2G22990	AT2G29090	AT3G59900	AT2G18050	AT3G26330
AT2G40460		At2g28630	AT3G57150	At1g34260	At1g30530			AT2G04040	At3g01400	At2g17220	AT2G10940	AT1G72280	AT2G23340	AT2G29300	AT3G60130	At2g18160	AT3G26460
AT2G41190		AT2G29110	At3g58120	AT1G34300	AT1G30570			At2g04500	At3g02190	AT2G17290	AT2G11810	AT1G72450	AT2G24020	AT2G29380	AT3G60490	AT2G18290	AT3G26490
AT2G41230		AT2G29340	AT3G58660	AT1G34320	AT1G30610			At2g04820	At3g02380	AT2G17440	AT2G14890	AT1G72520	AT2G24060	AT2G29440	AT3G62040	At2g18300	AT3G26510
At2g42530		AT2G30250	At3g58840	AT1G34370	AT1G31070			At2g05350	At3g02570	AT2G17520	AT2G15050	AT1G72680	AT2G24090	AT2G29450	AT3G62700	AT2G18910	AT3G27060
AT2G42540		AT2G30990	At3g58990	At1g34420	AT1G31150			AT2G05940	At3g02885	AT2G17720	AT2G15090	AT1G73030	AT2G24780	AT2G30040	AT3G62860	AT2G18940	AT3G27810
AT2G42790		AT2G31090	AT3G59400	AT1G34750	AT1G31160			At2g06530	At3g02910	AT2G18660	AT2G15620	AT1G74090	AT2G24790	At2g30140	AT3G63010	AT2G19650	AT3G28200
AT2G42890		At2g31230	At3g59940	At1g35210	AT1G31190			At2g07705	At3g03190	AT2G18680	At2g15830	AT1G74210	AT2G25150	AT2G30360	AT3G63240	At2g20180	AT3G28510
AT2G43020		AT2G31800	AT3G60320	AT1G35230	AT1G31230			At2g10500	At3g03270	AT2G18690	At2g15970	AT1G74270	AT2G25200	AT2G30550	At4g00050	At2g21140	At3g28850
At2g43320		AT2G31880	At3g60630	At1g35350	AT1G31300			At2g14080	At3g03360	AT2G18700	AT2G16280	AT1G74340	AT2G25620	At2g31180	AT4G00360	At2g21210	AT3G29030
AT2G43500		At2g31945	At3g61460	AT1G35580	AT1G31350			At2g15040	At3g03640	AT2G19190	AT2G16990	AT1G74360	AT2G25790	At2g31230	AT4G01680	AT2G21330	AT3G29370
At2g44840		At2g31990	AT3G61490	AT1G35660	AT1G31420			At2g15390	At3g03830	AT2G19710	AT2G17230	AT1G74710	AT2G25800	AT2G31730	AT4G03060	AT2G21370	AT3G29670
At2g44940		At2g32020	AT3G61590	AT1G35670	AT1G31480			AT2G15480	At3g04070	AT2G19740	At2g17300	AT1G75040	AT2G26640	AT2G31980	AT4G03790	AT2G21650	At3g43250
AT2G44970		At2g32030	AT3G61820	AT1G35710	AT1G31710			At2g15490	At3g04570	AT2G21520	AT2G17972	AT1G75130	AT2G26900	At2g31990	AT4G04840	AT2G21970	AT3G43270
AT2G45170		At2g32140	At3g62630	AT1G36640	AT1G31820			At2g15760	At3g04810	AT2G21850	At2g18160	AT1G75170	AT2G27040	AT2G32150	AT4G04955	AT2G22420	AT3G44720
AT2G45570		AT2G32240	At3g62680	AT1G39750	At1g31830			At2g16900	At3g05120	AT2G22500	AT2G18890	AT1G75270	AT2G27130	AT2G32400	AT4G08150	AT2G22970	AT3G44880
AT2G46510		At2g32680	AT3G62980	AT1G42470	AT1G31850			AT2G17040	AT3G05800	AT2G22860	AT2G18940	AT1G75510	AT2G27680	AT2G32510	At4g08930	AT2G22980	AT3G46280
AT2G46520		At2g32800	AT3G63090	AT1G42690	AT1G31920			At2g17220	At3g06740	AT2G23170	AT2G20260	AT1G76150	At2g28900	AT2G33310	At4g09500	AT2G22990	AT3G46670
AT2G46640		At2g33580	AT3G63110	AT1G42990	AT1G32060			AT2G17290	AT3G07030	AT2G23290	AT2G20570	AT1G76200	AT2G29180	AT2G33380	AT4G11460	AT2G23200	AT3G47340
AT2G46680		At2g33710	At3g63200	At1g43000	AT1G32070			At2g17480	At3g07870	At2g23320	At2g21210	AT1G76300	AT2G29290	AT2G33590	AT4G11820	AT2G23390	AT3G47420
AT2G46800		AT2G34930	At3g63210	At1g43160	AT1G32090			At2g17740	At3g08990	At2g23680	AT2G21330	AT1G76520	AT2G29300	AT2G34070	AT4G12790	At2g23770	At3g47540
At2g47180		At2g35000	AT4G01080	AT1G43630	AT1G32200			At2g18210	AT3G09970	At2g23770	AT2G21370	At1g76960	AT2G29310	AT2G34490	AT4G14090	AT2G24060	AT3G47960
AT2G47600		AT2G35710	AT4G01430	AT1G43880	AT1G32450			At2g18630	At3g10040	AT2G23810	AT2G21960	AT1G77000	AT2G29390	AT2G34600	AT4G14970	At2g24160	AT3G48520
AT2G47710		AT2G35910	At4g02270	AT1G44130	AT1G32470			AT2G18680	At3g10525	AT2G23890	AT2G22170	AT1G77370	AT2G29450	AT2G34610	At4g15390	AT2G24280	AT3G49620
AT2G47770		AT2G35930	At4g02400	AT1G44350	AT1G32520			AT2G18690	At3g10530	At2g24160	At2g22190	AT1G77420	AT2G29510	AT2G34810	AT4G15490	At2g24600	At3g50260
AT2G47950		At2g35980	AT4G03150	AT1G44800	AT1G32550			AT2G19130	At3g10710	AT2G24240	AT2G22240	AT1G77510	AT2G29670	AT2G34930	AT4G15630	At2g24762	AT3G50280
AT3G01420		At2g36220	At4g03190	At1g45145	AT1G32990			AT2G19190	At3g11090	AT2G24360	AT2G22670	AT1G77710	AT2G30150	AT2G35060	AT4G16563	AT2G25000	AT3G50310
AT3G01540		AT2G36430	At4g03400	AT1G47480	AT1G33040			AT2G19710	At3g11410	AT2G24390	AT2G22970	AT1G77770	AT2G30500	AT2G35300	AT4G17340	AT2G25100	At3g50760
AT3G01970		AT2G36470	AT4G04940	AT1G47890	At1g33055			At2g20320	At3g11600	AT2G24550	AT2G22980	AT1G77920	At2g30600	At2g36220	AT4G17460	AT2G25680	AT3G50910
AT3G02140		At2g36690	AT4G05410	AT1G48040	AT1G33240			At2g20870	At3g12090	At2g24600	AT2G22990	AT1G77940	AT2G30950	AT2G36380	AT4G17770	AT2G25850	AT3G50930
AT3G02150		AT2G36840	AT4G07410	AT1G48320	AT1G33265			At2g20900	At3g12500	At2g24850	AT2G23670	AT1G78210	AT2G31790	AT2G37770	At4g18610	At2g26190	AT3G51090
AT3G02480		At2g37430	AT4G08980	AT1G48640	AT1G33410			At2g20960	At3g12920	AT2G25000	AT2G24060	AT1G78280	AT2G32090	At2g37870	AT4G18970	AT2G26250	AT3G51440
AT3G02875		At2g37940	AT4G12030	AT1G48850	AT1G33780			At2g21120	AT3G13310	AT2G25110	AT2G24090	AT1G78380	AT2G32450	AT2G38050	AT4G19030	AT2G26330	At3g51450
AT3G03310		AT2G37970	At4g12300	At1g49000	AT1G33810			At2g21780	AT3G13672	At2g25735	AT2G24150	AT1G78410	AT2G32500	At2g38240	AT4G19230	AT2G26440	AT3G51660
AT3G03440		AT2G38290	AT4G12390	AT1G49030	AT1G33811			At2g22190	At3g13674	AT2G26170	AT2G24220	AT1G78420	AT2G33450	AT2G38750	AT4G19530	AT2G26540	AT3G51895
AT3G03470		At2g38470	AT4G12490	AT1G49050	AT1G34000			At2g22300	At3g13760	At2g26190	AT2G24270	AT1G78460	AT2G33800	AT2G38760	AT4G19690	AT2G26640	AT3G52190
AT3G04000		At2g38790	At4g13770	At1g49570	AT1G34010			AT2G22500	AT3G13900	AT2G26400	AT2G24290	AT1G78510	AT2G33990	At2g38860	AT4G21870	AT2G26710	At3g52430
AT3G04010		At2g38870	AT4G14090	At1g49660	AT1G34210			At2g22880	At3g14280	AT2G26440	AT2G25080	AT1G78620	AT2G34560	AT2G38905	AT4G22590	AT2G26910	AT3G52870
AT3G04060		At2g39200	AT4G15440	At1g50090	AT1G34430			At2g22890	At3g14370	At2g26560	AT2G26250	AT1G79380	AT2G34620	AT2G39030	AT4G22820	AT2G27920	AT3G54030
At3g04070		AT2G39210	At4g15550	AT1G50180	At1g34510			At2g23270	At3g14510	AT2G26600	AT2G26330	AT1G79680	AT2G34640	AT2G39050	AT4G23290	AT2G28310	AT3G54320
AT3G05030		AT2G39400	At4g15660	AT1G50640	AT1G34640			At2g23320	At3g14560	At2g27310	AT2G26540	AT1G79710	At2g34680	AT2G39110	AT4G23400	AT2G28470	At3g55430
AT3G05400		At2g39650	At4g15680	At1g50740	AT1G35340			At2g23420	At3g14680	At2g27660	AT2G26640	AT1G79940	AT2G34810	AT2G39330	AT4G23540	AT2G28605	AT3G55970
AT3G05630		AT2G39660	At4g15850	AT1G51270	AT1G35420			At2g23450	At3g14750	At2g28400	AT2G26690	AT1G80420	AT2G34930	AT2G39350	AT4G23730	At2g28630	AT3G56170
AT3G05640		At2g40000	AT4G16390	AT1G51350	AT1G35612			At2g23680	At3g14850	At2g28890	AT2G26710	AT1G80440	AT2G35040	At2g39420	At4g24240	AT2G28720	AT3G56200
AT3G05880		AT2G40140	At4g16447	At1g51620	AT1G35680			At2g23770	At3g15080	At2g28940	AT2G27130	AT1G80460	AT2G35570	At2g39450	AT4G24370	At2g28890	AT3G56620
AT3G06420		At2g40180	AT4G16490	At1g51660	AT1G41830			AT2G23810	At3g15310	AT2G29070	AT2G27190	AT1G80940	AT2G35650	AT2G39500	AT4G24780	AT2G28930	At3g57450
AT3G06500		At2g40270	AT4G17080	AT1G51680	AT1G42550			At2g24160	AT3G15352	AT2G29110	AT2G28190	AT2G01060	AT2G35710	AT2G39700	AT4G25150	At2g28940	AT3G57460
AT3G06780		At2g41010	AT4G17180	AT1G51690	AT1G43580			At2g24320	At3g16170	AT2G29120	AT2G28470	AT2G01180	AT2G35860	AT2G39770	AT4G25230	AT2G28950	AT3G57480
AT3G07350		At2g41100	AT4G17770	At1g51700	AT1G44000			At2g24570	At3g16570	At2g29350	At2g28550	AT2G01490	AT2G35880	AT2G39980	AT4G26080	AT2G29120	AT3G57520
AT3G07700		At2g41380	AT4G18700	At1g51790	AT1G44110			At2g24600	At3g17465	AT2G29400	AT2G28605	AT2G01540	AT2G36200	AT2G40370	AT4G26320	AT2G29290	At3g57880
AT3G07720		AT2G41420	AT4G19540	At1g51800	AT1G44446			At2g25460	At3g17740	At2g29460	AT2G28810	AT2G01650	AT2G36230	AT2G40435	AT4G27030	AT2G29310	AT3G57950
At3g07870		AT2G41430	AT4G20270	AT1G51805	AT1G44780			At2g25470	At3g18170	AT2G29530	At2g28900	AT2G01670	AT2G36250	AT2G40610	AT4G28180	AT2G29320	At3g58710
AT3G08720		AT2G41640	AT4G22200	At1g51820	AT1G44920			At2g25735	At3g18400	AT2G29990	AT2G28950	AT2G02050	AT2G36410	AT2G40670	At4g28240	AT2G29340	AT3G60130
AT3G08860		At2g41730	AT4G23750	AT1G51830	AT1G45130			At2g26190	At3g18870	At2g30140	AT2G29180	AT2G02360	AT2G36430	AT2G41190	AT4G28300	AT2G29360	AT3G60420
AT3G09910		At2g42360	AT4G23840	AT1G51840	AT1G45230			At2g26380	At3g19220	AT2G30250	AT2G29290	AT2G02390	AT2G36620	AT2G41210	At4g29190	AT2G29630	AT3G60490
AT3G09940		AT2G43290	AT4G24660	At1g51850	AT1G45474			At2g26530	At3g19230	AT2G30550	AT2G29310	AT2G02510	AT2G36910	AT2G41230	At4g29720	AT2G30390	At3g61190
AT3G10320		At2g43320	AT4G24700	AT1G51860	AT1G47128			At2g26560	At3g19370	AT2G30590	AT2G29450	At2g02810	AT2G37585	At2g41310	AT4G30110	AT2G30620	AT3G61630
AT3G10340		At2g43620	AT4G24780	AT1G51890	AT1G47210			At2g27080	At3g19430	At2g30770	AT2G29550	AT2G03120	AT2G38140	At2g41380	AT4G30170	AT2G31170	AT3G61890
AT3G10420		AT2G44010	AT4G25220	AT1G51900	AT1G47250			At2g27260	At3g19470	AT2G31060	AT2G29980	AT2G03510	AT2G38350	AT2G41480	AT4G30190	AT2G31370	AT3G63010
AT3G10985		AT2G44080	AT4G25630	At1g51915	AT1G47330			At2g27310	At3g19680	AT2G31090	AT2G30010	AT2G03680	AT2G38460	AT2G41510	At4g30210	At2g31750	AT4G00180
AT3G11340		At2g44370	AT4G25790	AT1G51920	AT1G47900			At2g27500	At3g19750	AT2G31390	AT2G30150	AT2G03870	AT2G38540	AT2G41660	At4g30290	AT2G31790	AT4G00430
At3g11410		AT2G44380	At4g25820	AT1G52200	AT1G47960			At2g27660	At3g20015	AT2G31880	AT2G30170	AT2G04040	AT2G38750	AT2G41820	At4g30450	AT2G31800	AT4G00955
AT3G11420		At2g44490	AT4G25990	AT1G52760	At1g47970			At2g27830	At3g20090	At2g31990	AT2G30200	AT2G04070	AT2G39180	AT2G41870	AT4G30960	AT2G32010	AT4G01390
AT3G11430		AT2G44500	AT4G26010	AT1G52890	AT1G48000			At2g28400	At3g20340	At2g32140	AT2G30790	AT2G04400	AT2G39470	AT2G42430	AT4G31330	AT2G32100	AT4G01460
At3g12500		At2g44840	At4g26520	AT1G53060	AT1G48230			At2g28830	At3g21510	AT2G32160	AT2G31790	AT2G04450	AT2G39820	At2g42530	AT4G31500	AT2G32480	AT4G02550
AT3G12510		AT2G46330	AT4G26600	AT1G53180	AT1G48260			At2g28940	At3g21680	AT2G32250	AT2G32090	AT2G04520	AT2G40400	AT2G42540	AT4G31805	At2g32680	AT4G02940
AT3G12580		AT2G46400	AT4G26850	At1g53350	At1g48330			AT2G29110	At3g21710	At2g32680	AT2G32100	AT2G04900	AT2G40540	AT2G42760	AT4G31820	AT2G32690	At4g03070
AT3G12760		At2g46500	At4g27900	AT1G53380	AT1G48350			At2g30140	At3g22210	At2g32800	AT2G32290	AT2G05380	AT2G40760	AT2G43020	AT4G31910	AT2G33170	AT4G03320
AT3G12830		At2g46600	AT4G28250	AT1G53390	AT1G48450			AT2G30750	At3g22550	AT2G33530	AT2G32440	AT2G05520	AT2G40960	AT2G43290	At4g32460	AT2G33570	AT4G04220
AT3G13672		AT2G46620	AT4G28260	At1g53430	AT1G48460			At2g31230	At3g22680	At2g33580	AT2G32500	AT2G05540	AT2G41330	AT2G43520	At4g33070	At2g33580	AT4G04640
AT3G13910		At2g47060	AT4G28310	AT1G53490	AT1G48480			AT2G31880	AT3G22740	AT2G33590	AT2G32560	AT2G05630	AT2G41640	AT2G43530	AT4G33420	AT2G33830	AT4G04750
At3g14050		At2g47130	At4g28850	AT1G53540	AT1G48550			At2g31945	At3g22970	AT2G34260	AT2G32640	AT2G05710	AT2G41990	AT2G43550	At4g34770	AT2G34070	AT4G04840
AT3G14060		At2g47140	AT4G29140	At1g53700	AT1G48570			At2g31990	At3g23150	AT2G34940	AT2G33250	AT2G05940	AT2G42070	AT2G43570	At4g34950	AT2G34490	AT4G05020
At3g14280		AT2G47190	AT4G29690	AT1G53920	AT1G49180			At2g32020	At3g23190	AT2G35020	AT2G33255	AT2G07180	AT2G42220	AT2G44080	At4g35060	AT2G34510	AT4G08770
AT3G14440		AT2G47550	At4g29720	AT1G53950	AT1G49350			At2g32030	At3g23410	AT2G37110	AT2G33330	AT2G07728	AT2G42270	AT2G44200	AT4G36010	AT2G34620	AT4G09640
At3g14560		At2g48010	AT4G31600	AT1G53990	AT1G49380			At2g32140	At3g23800	At2g37710	AT2G33380	AT2G11520	AT2G42380	At2g44460	At4g36220	AT2G35260	At4g10390
AT3G14595		AT3G01290	At4g31730	AT1G54050	AT1G49430			At2g32660	At3g23880	AT2G37970	AT2G33450	AT2G11810	AT2G42770	AT2G45420	AT4G36380	At2g35470	AT4G12000
AT3G14690		AT3G01830	AT4G32290	AT1G55020	AT1G49470			At2g32800	At3g25580	AT2G38290	AT2G33570	AT2G13560	AT2G43030	AT2G45570	AT4G36540	AT2G35500	AT4G12490
AT3G15500		At3g02130	AT4G32980	AT1G55110	AT1G49480			At2g33580	At3g25890	AT2G38310	AT2G33800	AT2G13810	AT2G43100	AT2G45600	AT4G36670	AT2G35760	AT4G12500
At3g15760		AT3G02480	AT4G34200	AT1G55210	AT1G49500			At2g33710	At3g25930	At2g38470	AT2G34490	At2g14610	AT2G43200	AT2G46270	AT4G36780	AT2G36050	At4g12720
AT3G16330		AT3G02550	AT4G34220	At1g55450	AT1G49510			At2g34650	At3g26770	At2g38860	AT2G34510	AT2G14750	AT2G43500	AT2G46510	AT4G36790	AT2G36145	AT4G12790
AT3G16340		At3g02800	At4g34590	At1g55460	AT1G49580			AT2G34930	At3g26810	AT2G39210	AT2G34560	AT2G15230	AT2G43550	AT2G46520	AT4G37080	AT2G36430	AT4G13790
AT3G16470		AT3G02840	AT4G34610	AT1G55910	AT1G49630			At2g35000	AT3G26830	AT2G39360	AT2G34590	AT2G15480	AT2G43820	AT2G46650	AT4G37370	AT2G36970	At4g14630
AT3G17000		AT3G02880	AT4G34630	At1g55920	AT1G49650			AT2G35710	At3g26932	AT2G39400	AT2G34620	AT2G15570	AT2G44500	AT2G46680	AT4G37380	AT2G36990	At4g15680
AT3G17790		At3g03020	At4g34750	AT1G55970	At1g49660			AT2G35930	At3g27220	At2g39650	At2g34680	AT2G16500	AT2G44870	At2g47140	AT4G37800	AT2G37450	AT4G16000
AT3G17800		At3g04110	At4g34760	AT1G56060	AT1G49740			At2g35980	AT3G27310	AT2G39660	AT2G34810	AT2G16710	AT2G45340	At2g47180	AT4G38540	At2g37710	At4g16260
AT3G17810		AT3G04210	AT4G34910	AT1G56145	AT1G49750			At2g36120	At3g27550	AT2G39710	AT2G34930	AT2G17040	AT2G45400	AT2G47770	At4g38840	AT2G37920	AT4G16690
AT3G17860		At3g04640	At4g34950	AT1G56300	AT1G49930			At2g36220	At3g27880	AT2G39980	AT2G35260	AT2G17120	AT2G45770	AT2G47780	At4g38860	AT2G37950	AT4G16760
AT3G19100		At3g05200	AT4G35890	AT1G56340	AT1G49975			AT2G36430	At3g28920	At2g40000	AT2G35370	AT2G17130	AT2G46225	AT2G47950	AT4G39330	AT2G38120	AT4G17230
AT3G19270		AT3G05320	AT4G36540	AT1G56510	AT1G50020			At2g36440	At3g28970	AT2G40140	AT2G35500	AT2G17280	AT2G46250	AT2G48020	AT4G39540	AT2G38540	At4g17500
At3g19580		AT3G05360	AT4G37160	At1g56540	AT1G50040			At2g36650	At3g29035	At2g40270	AT2G35860	AT2G17290	AT2G46340	AT3G01180	AT4G39940	AT2G38780	AT4G18160
AT3G19840		At3g05370	At4g37540	AT1G57630	AT1G50290			At2g36690	AT3G29090	AT2G40550	AT2G35880	AT2G17380	AT2G46820	AT3G01420	AT4G39950	AT2G38970	AT4G18950
AT3G19970		At3g05580	AT4G37910	AT1G57700	AT1G50450			At2g36950	At3g29410	AT2G40650	AT2G35960	AT2G17530	AT2G46900	AT3G02140	At5g01740	AT2G39190	AT4G19390
AT3G20300		AT3G06780	AT4G37990	AT1G57943	AT1G50840			At2g37430	At3g29635	AT2G40750	AT2G36145	AT2G17570	AT2G46910	AT3G02480	AT5G02540	AT2G39470	AT4G20380
AT3G21700		At3g07040	AT4G38100	AT1G58340	AT1G50900			At2g37710	At3g30180	At2g41100	AT2G36390	AT2G17720	AT2G47280	At3g02570	At5g02760	AT2G39700	At4g20830
At3g22160		AT3G07580	At4g38840	At1g58420	AT1G51100			At2g37730	At3g30320	AT2G41110	AT2G36830	At2g17740	AT2G47590	AT3G02875	At5g02890	At2g39705	At4g21680
AT3G22200		At3g07780	At4g38860	At1g59590	AT1G51400			At2g37810	At3g31360	AT2G41220	At2g36870	AT2G17790	AT2G47910	AT3G02940	At5g03670	AT2G39710	AT4G21790
AT3G22370		At3g08710	AT4G39210	AT1G59640	AT1G51460			At2g37940	At3g42800	AT2G41410	At2g36950	AT2G17980	AT3G01140	At3g03190	AT5G04190	At2g39850	AT4G21850
AT3G22620		AT3G08720	AT4G39510	At1g59740	AT1G51500			At2g38470	At3g43190	At2g41880	AT2G36990	AT2G18250	AT3G01210	AT3G03470	At5g04340	At2g40100	At4g22470
AT3G22740		At3g08760	AT4G39620	AT1G59820	AT1G51550			At2g38590	At3g44440	At2g42360	AT2G37450	AT2G18330	AT3G01480	At3g03830	AT5G04540	AT2G40460	AT4G23050
AT3G22840		AT3G09010	AT4G39980	AT1G59870	AT1G51570			At2g38690	At3g44510	At2g42950	AT2G37585	AT2G18660	AT3G01500	AT3G05640	AT5G04950	AT2G40610	AT4G23060
AT3G23920		AT3G09020	At4g40090	AT1G59910	AT1G51580			At2g38790	At3g45090	AT2G43000	AT2G37640	AT2G18680	AT3G01580	AT3G06500	At5g05140	AT2G40750	AT4G23470
AT3G24170		AT3G09410	At5g01740	AT1G60320	AT1G51940			At2g38870	At3g45110	AT2G43290	AT2G37790	AT2G18690	AT3G01980	AT3G07350	AT5G05270	At2g41090	AT4G23700
At3g24500		At3g09520	AT5G01890	AT1G60420	At1g52100			At2g39200	At3g45210	AT2G43570	AT2G38120	AT2G19130	AT3G02180	AT3G08640	AT5G05440	AT2G41180	At4g24110
AT3G25620		At3g09830	AT5G02050	AT1G60440	AT1G52190			AT2G39210	AT3G45620	AT2G43820	AT2G38140	AT2G19190	AT3G02560	AT3G08860	AT5G05690	AT2G41560	AT4G24350
At3g25780		AT3G09940	AT5G02260	AT1G60650	AT1G52220			At2g39380	At3g45690	AT2G43850	AT2G38465	AT2G19540	AT3G02890	AT3G09640	At5g07580	At2g41940	At4g24380
AT3G25870		AT3G10300	AT5G02410	AT1G60730	AT1G52230			AT2G39400	At3g45900	AT2G43970	AT2G38540	AT2G19710	AT3G03170	AT3G09770	AT5G07820	AT2G42190	AT4G25700
AT3G26100		AT3G10640	AT5G02590	AT1G60970	AT1G52340			At2g39420	At3g46130	AT2G44180	At2g38820	AT2G19760	AT3G03230	AT3G09910	AT5G07990	AT2G42300	AT4G26060
AT3G26330		AT3G10720	At5g02760	AT1G61140	AT1G52870			At2g39650	At3g46900	AT2G45070	AT2G39010	AT2G20420	AT3G04210	AT3G09940	AT5G08240	AT2G42320	AT4G26080
AT3G26690		AT3G10930	AT5G02860	At1g61340	AT1G52880			AT2G39660	At3g47500	AT2G45790	AT2G39130	AT2G20570	AT3G04450	AT3G10260	AT5G09440	AT2G42490	AT4G27410
AT3G27170		AT3G10985	At5g02890	At1g61360	AT1G53000			At2g40000	At3g48940	AT2G45910	AT2G39470	AT2G20610	AT3G04940	AT3G10340	AT5G10970	AT2G42690	AT4G27830
AT3G28007		AT3G11420	At5g03230	At1g61370	AT1G53450			AT2G40140	At3g49100	AT2G46150	AT2G39570	AT2G20670	AT3G05030	AT3G10720	AT5G11420	AT2G43100	AT4G27860
AT3G28740		AT3G11650	At5g04960	AT1G61380	AT1G53510			At2g40180	At3g49140	AT2G46270	AT2G40400	AT2G20820	AT3G05320	AT3G10930	At5g12050	AT2G43360	At4g28085
AT3G29575		At3g11820	At5g05500	AT1G61400	AT1G53520			At2g40270	At3g49640	AT2G46400	AT2G40420	AT2G21650	AT3G05490	AT3G11340	AT5G12940	AT2G44380	AT4G28300
AT3G30775		At3g11840	AT5G06000	At1g61420	AT1G53730			AT2G40740	At3g49890	AT2G46450	AT2G40435	AT2G21870	AT3G05800	At3g11410	AT5G14120	At2g44490	AT4G28910
AT3G43230		AT3G12740	AT5G06110	AT1G61490	AT1G53800			At2g41010	At3g49960	At2g46600	AT2G40475	AT2G22425	AT3G05900	AT3G11420	AT5G14500	AT2G44920	At4g29740
AT3G43270		At3g12910	AT5G06460	At1g61550	At1g53885			At2g41100	At3g50300	AT2G46620	AT2G40540	AT2G22480	AT3G06070	AT3G11430	AT5G14760	AT2G45180	At4g30210
AT3G44320		AT3G13050	AT5G06550	AT1G61560	AT1G54120			At2g41380	At3g50440	At2g46940	AT2G40610	AT2G22500	AT3G06130	AT3G12510	AT5G15160	AT2G45340	AT4G30530
AT3G44720		AT3G13430	AT5G07030	AT1G61640	AT1G54350			AT2G41640	At3g50750	AT2G47000	AT2G40960	AT2G22660	AT3G06750	AT3G12580	At5g15830	AT2G45590	AT4G31780
AT3G44880		AT3G13950	AT5G07240	AT1G61660	AT1G54500			At2g41730	At3g51400	At2g47130	AT2G41540	AT2G23090	AT3G06780	AT3G12700	AT5G17930	AT2G45600	At4g32870
AT3G45130		At3g14050	AT5G07900	AT1G61750	AT1G54730			At2g41880	At3g51780	AT2G47470	AT2G41560	AT2G23170	AT3G06850	AT3G13620	AT5G18670	AT2G45810	At4g33050
AT3G45300		At3g14090	AT5G07990	AT1G61780	AT1G54780			At2g41890	At3g52170	AT2G47640	AT2G41820	AT2G23810	AT3G06950	AT3G13672	AT5G19200	AT2G45850	AT4G33666
AT3G45970		At3g15060	AT5G08020	At1g61800	AT1G54820			At2g42360	At3g53250	At2g47730	AT2G42220	AT2G23890	AT3G07190	At3g13790	AT5G19290	AT2G46110	AT4G34200
AT3G46670		At3g15210	AT5G08750	AT1G61810	At1g54970			At2g42410	At3g53440	At2g47800	AT2G42300	AT2G24180	AT3G07200	At3g14050	AT5G20050	AT2G46150	At4g34390
AT3G47960		AT3G15450	AT5G09670	At1g61820	AT1G55260			At2g42950	At3g53700	AT3G01080	AT2G42320	AT2G24200	AT3G07340	AT3G14067	AT5G20935	AT2G46225	At4g34590
AT3G48020		At3g15530	AT5G11060	AT1G62180	AT1G55265			AT2G43000	At3g53940	AT3G01290	At2g42530	AT2G24390	AT3G07360	At3g14280	AT5G22270	AT2G46450	AT4G34710
AT3G48350		At3g15760	AT5G11070	At1g62300	AT1G55330			At2g43320	At3g53980	AT3G01830	AT2G42540	AT2G24550	AT3G07470	AT3G14440	AT5G22460	AT2G46710	AT4G35180
AT3G48460		At3g15770	AT5G12080	AT1G62422	AT1G55360			At2g43620	At3g54580	AT3G02770	At2g42620	At2g24850	AT3G07660	At3g14560	AT5G22570	AT2G47440	AT4G35600
AT3G48520		AT3G16030	At5g13180	AT1G62720	AT1G55370			At2g44370	At3g54590	At3g02800	AT2G43030	AT2G25000	AT3G08680	At3g15210	At5g22630	AT2G47450	AT4G35630
AT3G49210		At3g16530	AT5G13330	AT1G62740	AT1G55480			At2g44460	At3g54680	AT3G02840	AT2G43100	AT2G25070	AT3G08740	AT3G15500	AT5G23020	AT2G47470	AT4G36010
AT3G49590		At3g16720	AT5G13730	At1g63350	AT1G55490			At2g44490	At3g54920	At3g03020	AT2G43360	AT2G25110	AT3G08920	AT3G15540	AT5G23220	AT2G47590	AT4G36430
AT3G49620		At3g16860	AT5G14580	AT1G63500	At1g55930			AT2G44500	At3g54980	AT3G03440	AT2G43530	AT2G25210	AT3G08940	AT3G15670	AT5G23730	At2g47800	AT4G36780
At3g50260		At3g17690	AT5G14940	AT1G63530	At1g56010			At2g44840	At3g55890	AT3G03560	AT2G43535	At2g25510	AT3G09500	AT3G15790	AT5G24030	AT3G01180	At4g36900
AT3G50310		At3g17700	AT5G15210	At1g63720	AT1G56180			At2g45080	At3g56160	AT3G04120	AT2G43550	AT2G25650	AT3G09820	AT3G16340	AT5G24120	AT3G01280	AT4G36990
At3g50760		AT3G18250	AT5G15360	AT1G63740	AT1G56430			At2g45580	AT3G57040	AT3G04210	AT2G43560	AT2G25670	AT3G10080	AT3G16350	At5g25280	AT3G01480	AT4G37850
AT3G50910		At3g18560	AT5G15410	At1g63750	AT1G56500			AT2G46400	At3g58120	At3g04220	AT2G43800	AT2G26230	AT3G10610	AT3G16470	AT5G26270	AT3G01490	AT4G37980
AT3G50970		At3g18690	AT5G15580	At1g63830	AT1G56610			At2g46500	At3g58520	AT3G04480	At2g44740	AT2G26240	AT3G10720	AT3G16500	At5g28300	AT3G01810	AT4G37990
AT3G51000		At3g18710	At5g15830	AT1G64060	AT1G56720			At2g46600	At3g58710	AT3G04580	AT2G44920	AT2G26440	AT3G10940	AT3G16690	AT5G28630	AT3G01860	AT4G38540
AT3G51090		AT3G19010	At5g15850	AT1G64140	At1g58150			AT2G46620	At3g58810	At3g04640	At2g44940	AT2G26650	AT3G11630	AT3G16800	AT5G36140	AT3G02210	At4g39030
AT3G51130		AT3G19260	AT5G16000	At1g64160	AT1G59700			At2g46940	At3g58840	At3g05200	AT2G45100	AT2G26660	AT3G12110	AT3G17000	AT5G37260	At3g02380	At4g39670
At3g51860		At3g19553	AT5G16070	AT1G64170	AT1G59840			At2g46950	At3g58990	AT3G05230	AT2G45180	AT2G26670	AT3G12780	AT3G17110	AT5G37770	At3g02570	AT4G39980
AT3G51895		At3g19580	AT5G16540	At1g64280	AT1G59990			At2g47060	At3g59730	AT3G05650	AT2G45190	At2g26780	AT3G12930	AT3G17120	AT5G38980	AT3G02875	AT5G01200
AT3G52820		AT3G19660	AT5G16750	AT1G64300	AT1G60000			At2g47140	At3g59940	AT3G05830	AT2G45340	AT2G27020	AT3G13270	AT3G17130	AT5G40590	At3g02910	AT5G01820
AT3G52870		AT3G19970	AT5G16930	At1g64380	AT1G60010			At2g47260	At3g60630	AT3G06070	AT2G45470	AT2G27190	AT3G13430	AT3G17520	AT5G41050	AT3G03150	AT5G02020
AT3G52920		At3g20340	AT5G17220	AT1G64400	AT1G60160			At2g47520	At3g61460	AT3G06450	AT2G45560	AT2G27600	AT3G13672	AT3G17860	AT5G42760	AT3G03440	AT5G02100
At3g54680		At3g20410	AT5G17820	AT1G64460	AT1G60230			At2g47730	At3g61950	AT3G06700	AT2G45960	AT2G27730	AT3G13740	AT3G19200	At5g43170	AT3G03480	At5g03210
AT3G54820		AT3G21070	AT5G17860	AT1G64470	AT1G60550			At2g48010	At3g61990	AT3G07370	At2g45970	AT2G28080	AT3G13900	At3g19580	At5g43180	At3g03830	AT5G03610
AT3G55110		AT3G21230	AT5G19090	AT1G64610	At1g60560			At3g01270	At3g62630	AT3G07520	AT2G46530	AT2G28120	AT3G13980	AT3G20300	AT5G43520	AT3G03840	AT5G04250
At3g55430		AT3G21520	AT5G19100	AT1G64660	AT1G60590			AT3G01290	At3g62680	AT3G07580	AT2G46710	AT2G28430	AT3G14000	AT3G21230	AT5G43700	AT3G04000	AT5G04310
AT3G55500		At3g21630	AT5G20150	AT1G64710	AT1G60600			AT3G01830	At3g62810	AT3G07600	AT2G46910	AT2G28720	AT3G14110	AT3G21670	AT5G44130	AT3G04550	At5g04720
AT3G55640		AT3G21650	AT5G20790	AT1G65240	AT1G60610			At3g01960	At3g63200	AT3G07720	AT2G46930	At2g28890	AT3G14300	At3g22160	At5g44680	AT3G05640	AT5G04770
AT3G56200		AT3G21700	AT5G20880	AT1G65390	AT1G60660			At3g02040	At3g63210	At3g07780	AT2G47440	AT2G29020	AT3G15520	AT3G22370	AT5G45650	AT3G05650	AT5G05600
AT3G56260		At3g22060	AT5G23020	AT1G65490	At1g60770			At3g02130	At3g63220	AT3G08720	AT2G47600	AT2G29070	AT3G15900	AT3G22620	AT5G45950	AT3G06070	AT5G05730
AT3G57010		At3g22160	AT5G24660	AT1G65500	AT1G60800			At3g02800	AT4G00040	AT3G08870	AT2G47910	AT2G29110	AT3G16040	AT3G22740	AT5G46050	AT3G06150	AT5G06750
AT3G57020		At3g22260	At5g25280	At1g65510	AT1G60870			AT3G02840	At4g00090	AT3G08970	At2g47930	AT2G29120	AT3G16090	AT3G22830	AT5G47220	At3g06890	AT5G06760
AT3G57520		AT3G23030	At5g25350	AT1G65520	AT1G60950			At3g03020	At4g00270	AT3G09010	AT2G47940	At2g29350	AT3G16240	AT3G23030	AT5G47370	AT3G07190	AT5G06870
At3g57880		At3g23170	AT5G26360	AT1G65610	AT1G60960			At3g03870	At4g00460	AT3G09020	AT2G48020	AT2G29400	AT3G16250	AT3G23050	AT5G47390	AT3G07540	AT5G07010
AT3G59710		At3g23230	At5g28300	AT1G65690	AT1G60990			At3g04110	At4g00680	AT3G09350	AT3G01440	AT2G29420	At3g16770	AT3G23550	AT5G47450	AT3G07690	AT5G07360
AT3G60130		AT3G23250	AT5G34940	AT1G65730	AT1G61100			At3g04200	At4g00960	AT3G09410	AT3G01480	At2g29460	AT3G17130	AT3G23920	At5g47610	AT3G07700	AT5G07440
AT3G60420		AT3G23550	At5g35190	AT1G65820	AT1G61740			AT3G04210	At4g01410	AT3G09440	AT3G01490	AT2G29700	AT3G17170	AT3G24310	AT5G47990	AT3G07720	AT5G10300
AT3G61630		AT3G23920	AT5G35840	AT1G65840	AT1G61870			At3g04220	At4g01650	AT3G09490	AT3G01500	AT2G29990	AT3G17210	AT3G25180	AT5G48000	At3g07870	At5g10695
AT3G61890		AT3G25070	AT5G35940	AT1G65870	AT1G61900			At3g04640	At4g02270	At3g09830	AT3G02110	AT2G30110	AT3G17380	AT3G25730	AT5G48110	AT3G07990	AT5G11860
At3g62260		At3g25250	AT5G37020	AT1G66070	AT1G62180			At3g05200	At4g02400	AT3G09940	AT3G02170	At2g30140	AT3G19270	At3g25780	AT5G49480	AT3G08030	At5g12340
AT3G62590		AT3G25600	AT5G37260	AT1G66080	AT1G62430			AT3G05320	At4g02820	AT3G10020	At3g02570	AT2G30350	AT3G19480	AT3G26330	AT5G49810	AT3G08920	AT5G12930
AT3G62820		At3g25610	AT5G38460	At1g66090	AT1G62500			At3g05370	At4g03070	AT3G10500	AT3G02580	AT2G30550	AT3G19620	AT3G26760	AT5G51810	AT3G08970	At5g13080
AT3G63060		At3g25780	At5g39080	At1g66160	At1g62510			At3g05580	At4g03180	AT3G10640	AT3G02830	AT2G30640	AT3G19720	AT3G27170	AT5G53500	At3g08990	At5g13200
At3g63210		AT3G26200	AT5G40830	AT1G66230	AT1G62520			At3g06020	At4g03190	AT3G10930	AT3G02870	AT2G30750	AT3G19820	AT3G28007	At5g53980	AT3G09050	AT5G13220
AT4G00360		AT3G26210	AT5G41190	AT1G66340	AT1G62560			At3g06890	At4g03380	AT3G10985	At3g02910	At2g30770	AT3G20230	AT3G28220	AT5G54060	AT3G09270	AT5G13310
AT4G00430		At3g26680	AT5G41400	AT1G66480	AT1G62640			At3g07040	At4g03400	AT3G11340	AT3G03150	AT2G30860	AT3G20270	AT3G28270	AT5G54170	AT3G09490	AT5G13320
AT4G00750		At3g26910	AT5G41410	AT1G66580	AT1G62750			AT3G07600	AT4G04500	AT3G11650	At3g03190	AT2G30870	AT3G20310	AT3G28740	At5g54960	AT3G09580	AT5G13330
AT4G00900		At3g26980	AT5G42750	AT1G66680	AT1G62780			At3g07780	At4g08110	At3g11820	AT3G04290	AT2G30930	AT3G20680	AT3G29250	AT5G55620	AT3G09940	AT5G13550
AT4G01080		At3g27560	AT5G42800	AT1G66780	AT1G62830			At3g08710	At4g08410	At3g11840	AT3G04760	AT2G31060	AT3G21055	AT3G29575	At5g56540	AT3G10520	AT5G13740
At4g01870		At3g28180	AT5G44190	AT1G66830	AT1G62960			AT3G08720	At4g08620	AT3G12360	AT3G04910	AT2G31090	AT3G21070	AT3G30210	AT5G57150	AT3G10985	AT5G13760
AT4G02280		AT3G28210	AT5G44420	AT1G66880	AT1G63130			At3g08760	At4g08780	AT3G12580	AT3G05030	AT2G31110	AT3G21650	AT3G30775	AT5G57170	AT3G11180	AT5G13800
AT4G02360		At3g28340	At5g44680	At1g67060	AT1G63240			AT3G09010	At4g08930	AT3G12740	AT3G05180	AT2G31350	AT3G21670	AT3G44320	AT5G57240	At3g11410	AT5G13820
AT4G03320		At3g28450	AT5G45820	AT1G67070	AT1G63260			AT3G09020	At4g09500	AT3G12830	AT3G05220	AT2G31390	AT3G22740	AT3G44540	AT5G57760	AT3G11690	AT5G14180
AT4G04620		AT3G28580	At5g46690	At1g67470	AT1G63430			AT3G09410	At4g10270	AT3G13100	AT3G05640	AT2G31490	AT3G22770	AT3G44720	At5g57780	AT3G11700	AT5G14700
AT4G04840		At3g28850	At5g47060	At1g67530	AT1G63680			At3g09520	At4g10330	AT3G13235	AT3G05800	AT2G31570	AT3G23050	AT3G45430	AT5G57785	AT3G12360	At5g14730
AT4G05100		AT3G28910	At5g47610	AT1G67620	AT1G63690			At3g09830	At4g10750	AT3G13330	AT3G05880	AT2G31880	AT3G23070	AT3G45970	AT5G57800	AT3G12610	AT5G15490
AT4G08170		At3g29400	AT5G48250	AT1G67800	AT1G63800			At3g09870	At4g11650	AT3G13380	AT3G05900	AT2G32240	AT3G23310	AT3G46670	AT5G58350	AT3G12710	AT5G16450
AT4G08290		At3g44260	AT5G48730	At1g67810	AT1G64355			AT3G09940	At4g12080	AT3G13430	AT3G05910	AT2G32250	AT3G23330	AT3G47960	AT5G59000	AT3G12760	AT5G17450
At4g10390		At3g44350	At5g49330	AT1G67850	AT1G64390			At3g10580	At4g12300	AT3G13560	AT3G06590	AT2G32260	AT3G23630	AT3G48100	At5g59450	AT3G12830	AT5G17490
At4g11280		AT3G44720	AT5G49980	At1g67920	AT1G64430			AT3G10640	At4g12340	AT3G13610	AT3G06750	At2g32680	AT3G23700	AT3G48350	At5g60660	At3g12920	AT5G17760
AT4G12000		At3g45040	AT5G50160	AT1G67960	AT1G64490			AT3G10720	At4g12760	At3g13790	AT3G06770	AT2G32920	AT3G23730	AT3G48510	AT5G60680	AT3G13000	AT5G17860
AT4G12410		At3g45640	AT5G51550	AT1G67970	AT1G64500			AT3G10930	At4g13390	AT3G13910	AT3G06980	AT2G32950	AT3G23750	AT3G48520	AT5G61160	AT3G13310	AT5G19110
AT4G12580		AT3G45970	AT5G52180	At1g67980	AT1G64640			At3g11820	At4g13420	AT3G13940	AT3G07010	AT2G32970	AT3G23760	AT3G48920	AT5G61590	AT3G13610	AT5G19440
AT4G14010		AT3G46110	AT5G52380	AT1G67990	AT1G64650			At3g11840	At4g13950	AT3G13950	AT3G07340	AT2G33040	AT3G24430	AT3G49620	At5g62280	AT3G13730	At5g20230
AT4G14930		AT3G46280	At5g52550	AT1G68150	AT1G64680			AT3G12740	At4g14980	At3g14050	AT3G08030	AT2G33310	AT3G25410	AT3G50270	AT5G62360	At3g13790	AT5G22060
AT4G14950		At3g46600	At5g52900	AT1G68160	AT1G64720			At3g12910	At4g15030	At3g14280	AT3G08600	AT2G33470	AT3G25600	AT3G50280	AT5G63140	AT3G14210	At5g22530
AT4G15120		AT3G46620	AT5G53420	At1g68330	AT1G64770			AT3G13100	At4g15060	At3g14470	AT3G08680	AT2G33480	AT3G25660	AT3G50340	AT5G63970	AT3G14310	At5g22630
AT4G15210		At3g46930	AT5G53460	At1g68340	AT1G64810			At3g13228	At4g15360	AT3G14620	AT3G08920	AT2G34250	AT3G25805	AT3G50400	AT5G64100	AT3G14840	AT5G23380
AT4G15420		At3g47380	AT5G53870	AT1G68370	AT1G64860			AT3G13380	At4g15390	At3g15210	AT3G08940	AT2G34470	AT3G25855	AT3G50560	AT5G64330	AT3G15030	At5g24210
AT4G16690		At3g47540	AT5G53890	At1g68450	AT1G64900			AT3G13430	At4g15620	At3g15760	AT3G09050	AT2G35020	AT3G25920	AT3G50970	AT5G64410	AT3G15500	AT5G24290
AT4G16760		AT3G47550	AT5G54060	AT1G68470	AT1G65010			At3g14050	At4g15660	At3g15770	AT3G09580	AT2G35050	AT3G26710	AT3G51090	AT5G64990	AT3G15570	AT5G24420
At4g17500		At3g47570	AT5G54130	At1g68570	AT1G65070			At3g14090	At4g15680	AT3G16030	AT3G10080	AT2G35790	AT3G26950	AT3G51410	At5g65040	AT3G15710	AT5G24910
AT4G17530		AT3G47960	AT5G54510	AT1G68620	AT1G65230			At3g14225	AT4G15690	At3g16530	AT3G10520	AT2G35930	AT3G27160	At3g51450	AT5G65870	At3g15760	At5g26340
AT4G17550		At3g48090	AT5G54910	At1g68690	AT1G65260			At3g14470	At4g15850	At3g16720	At3g10525	AT2G35940	AT3G27690	AT3G51660	At5g66690	AT3G16030	AT5G26920
AT4G17650		At3g48640	AT5G55620	AT1G68760	AT1G65295			AT3G14620	At4g16447	AT3G17420	AT3G10840	AT2G36160	AT3G28040	AT3G51750	AT5G66815	AT3G16290	At5g27420
AT4G17730		At3g48650	AT5G55740	At1g68765	AT1G65310			At3g15060	AT4G16563	At3g17700	AT3G10940	At2g36460	AT3G28200	At3g51860	At5g66985	AT3G16350	AT5G27520
AT4G17840		AT3G48760	AT5G55920	At1g68840	AT1G65380			At3g15130	At4g17670	AT3G17910	At3g11410	AT2G36530	AT3G28360	At3g51970	At5g67480	AT3G16450	AT5G28050
AT4G18160		AT3G48850	AT5G56040	AT1G69030	AT1G65420			At3g15210	At4g17960	AT3G18250	AT3G11630	AT2G36880	AT3G28860	AT3G52820		AT3G16460	AT5G38710
AT4G18700		At3g49350	AT5G56860	AT1G69050	AT1G65590			At3g15530	At4g18510	AT3G18370	AT3G11700	AT2G37130	AT3G29185	AT3G54640		AT3G16470	AT5G38895
AT4G19230		At3g49530	AT5G57180	AT1G69270	AT1G65950			At3g15760	At4g18610	AT3G18830	AT3G12120	AT2G37250	AT3G33064	At3g55090		AT3G16500	At5g39580
AT4G19390		AT3G49780	AT5G57340	At1g69490	AT1G65960			At3g15770	At4g18630	AT3G19010	AT3G12610	AT2G37410	AT3G43130	At3g55430		AT3G16520	At5g39610
AT4G20930		At3g49790	At5g57530	AT1G69530	AT1G66130			AT3G16040	At4g18670	AT3G19260	AT3G12700	AT2G37980	AT3G43800	AT3G55970		AT3G16800	AT5G40210
AT4G21440		At3g50060	At5g57540	AT1G69810	AT1G66140			At3g16530	At4g19220	AT3G19550	AT3G13000	AT2G38280	AT3G44210	AT3G56200		AT3G17510	At5g41080
AT4G21580		At3g50260	AT5G57760	At1g69840	AT1G66150			At3g16720	At4g21170	At3g19580	AT3G13120	AT2G38710	AT3G44610	AT3G56260		AT3G17609	AT5G42650
At4g21680		At3g50760	AT5G58570	At1g69890	AT1G66180			At3g16860	At4g21510	AT3G19930	AT3G13450	AT2G38740	AT3G44630	AT3G57010		At3g17690	AT5G42900
AT4G21850		At3g50900	AT5G58900	At1g69920	AT1G66250			At3g17410	At4g21880	AT3G19970	AT3G13520	At2g38860	AT3G44735	AT3G57020		AT3G17860	At5g43150
AT4G21980		AT3G50930	AT5G59780	At1g69930	AT1G66670			At3g17690	At4g22250	AT3G20250	AT3G13690	At2g38870	AT3G44960	AT3G57520		AT3G18050	AT5G43910
AT4G22270		At3g50950	AT5G60790	AT1G69960	AT1G66800			At3g17700	At4g22560	At3g20410	AT3G13750	AT2G39210	AT3G45850	At3g57540		AT3G18250	AT5G44050
AT4G22820		AT3G51890	At5g60850	At1g70130	AT1G66820			At3g18560	At4g25250	AT3G20510	AT3G14110	AT2G39220	AT3G46020	At3g57880		AT3G18890	At5g45110
AT4G22920		AT3G51920	AT5G60890	At1g70140	AT1G66890			At3g18690	AT4G25480	AT3G20670	AT3G14210	AT2G39400	AT3G46110	AT3G58190		AT3G19100	AT5G46710
AT4G23050		AT3G52400	AT5G61000	At1g70170	AT1G66940			At3g18710	At4g25750	At3g21080	AT3G14220	AT2G39550	AT3G46370	AT3G58450		AT3G19260	AT5G47130
AT4G23450		At3g52430	At5g61020	At1g70520	AT1G66970			AT3G18830	At4g25780	AT3G21220	AT3G14240	AT2G39660	AT3G46630	AT3G59050		AT3G19450	At5g47240
AT4G23920		At3g52450	AT5G61420	At1g70530	AT1G66980			AT3G19010	At4g25820	AT3G21520	AT3G14440	At2g39990	AT3G46780	AT3G59340		AT3G19710	AT5G47370
AT4G23990		At3g52800	AT5G61480	AT1G70740	AT1G67040			At3g19030	At4g26430	AT3G21640	AT3G14720	AT2G40110	AT3G47340	AT3G59710		AT3G19800	AT5G49280
AT4G24000		At3g53280	AT5G61590	AT1G70770	AT1G67120			At3g19380	At4g26520	At3g21780	AT3G14930	AT2G40140	AT3G47560	AT3G59760		AT3G19850	At5g50760
At4g24380		AT3G53810	AT5G62130	AT1G70810	AT1G67320			At3g19553	At4g26880	AT3G21810	AT3G15020	AT2G40330	AT3G47650	AT3G59900		AT3G19970	AT5G51070
AT4G24960		At3g54000	AT5G62190	AT1G70990	AT1G67590			At3g19580	AT4G27450	At3g22060	AT3G15095	AT2G40360	AT3G47860	AT3G60650		AT3G21055	AT5G51830
AT4G25480		AT3G54150	AT5G62330	AT1G71000	AT1G67660			At3g19610	At4g27900	At3g22160	AT3G15190	AT2G40600	AT3G47960	AT3G61060		AT3G21260	AT5G52570
AT4G26060		AT3G54200	AT5G62360	AT1G71100	AT1G67700			At3g19750	At4g28240	AT3G22400	AT3G15520	AT2G40740	AT3G48500	AT3G61400		AT3G21750	AT5G53050
AT4G26080		At3g54420	AT5G62680	AT1G71190	AT1G67720			AT3G19970	At4g28850	AT3G22600	AT3G15570	AT2G40765	AT3G48560	AT3G61890		AT3G21800	AT5G53360
AT4G26270		AT3G54810	AT5G62900	AT1G71210	AT1G67740			At3g20410	At4g28890	AT3G23010	AT3G15680	At2g41090	AT3G49050	AT3G62010		AT3G21870	AT5G53590
AT4G26470		AT3G55050	At5g62920	AT1G71400	AT1G67750			At3g20520	At4g29190	At3g23240	AT3G15850	AT2G41410	AT3G49260	AT3G62100		AT3G22120	AT5G53970
AT4G27260		At3g55150	AT5G63530	At1g71697	AT1G67830			AT3G21070	At4g29270	AT3G23550	AT3G16240	AT2G41530	AT3G49680	AT3G62590		At3g22160	AT5G54170
AT4G27410		At3g55430	At5g63660	AT1G71940	AT1G67840			At3g21080	At4g29530	AT3G23560	AT3G16250	AT2G42310	At3g50060	AT3G63060		At3g22210	At5g54960
AT4G27830		AT3G55450	AT5G63760	AT1G72280	AT1G67910			AT3G21520	At4g29720	AT3G24090	AT3G16370	AT2G42680	AT3G50660	At3g63210		AT3G22370	AT5G55090
AT4G27860		At3g55470	AT5G64340	AT1G72300	AT1G68010			At3g21630	At4g30320	AT3G24180	AT3G16470	AT2G42790	AT3G50685	AT4G00080		AT3G22420	AT5G55120
At4g28040		AT3G55840	AT5G64550	At1g72360	AT1G68130			AT3G21650	At4g30400	AT3G24503	At3g16570	AT2G43000	AT3G50820	AT4G01070		AT3G23010	AT5G55700
At4g28085		AT3G55950	AT5G65310	AT1G72450	At1g68190			At3g21780	At4g30450	AT3G24900	At3g16770	AT2G43080	AT3G51360	AT4G01080		AT3G23760	AT5G55930
AT4G28300		AT3G55960	At5g65640	AT1G72520	AT1G68220			At3g22060	At4g30670	AT3G24982	AT3G16850	AT2G43350	AT3G51420	AT4G01950		AT3G24320	AT5G56750
AT4G29780		At3g55980	AT5G65650	AT1G72660	AT1G68400			At3g22160	AT4G31270	AT3G25010	AT3G16950	At2g43510	AT3G51510	AT4G02280		AT3G24450	AT5G56760
AT4G29950		At3g56400	At5g65660	At1g72900	At1g68490			At3g22260	At4g31320	AT3G25020	AT3G17040	AT2G43570	AT3G51820	At4g02330		AT3G24982	AT5G57050
At4g30210		At3g56410	At5g65860	At1g72920	AT1G68520			At3g22910	At4g31730	AT3G25070	AT3G17510	AT2G43970	AT3G51950	AT4G02360		AT3G25010	AT5G57150
AT4G30270		At3g56710	AT5G66770	AT1G73080	AT1G68530			At3g23170	At4g32870	AT3G25600	AT3G17950	AT2G44080	AT3G52380	AT4G02940		AT3G25020	At5g57510
AT4G30460		AT3G56880	AT5G67150	At1g73260	At1g68550			At3g23220	At4g32890	At3g25610	AT3G18000	AT2G44100	AT3G52750	AT4G04840		AT3G25910	At5g57900
AT4G30470		AT3G57280	AT5G67360	At1g73540	AT1G68560			At3g23230	At4g33070	AT3G26090	AT3G18050	AT2G44240	AT3G52870	AT4G05100		AT3G26210	AT5G57910
AT4G30490		At3g57330	At5g67400	AT1G73740	At1g68570			At3g23240	At4g33700	AT3G26210	AT3G18080	AT2G44350	AT3G52920	AT4G08040		AT3G26230	At5g59220
AT4G30960		At3g57450	At5g67480	At1g73800	AT1G68590			AT3G23250	At4g34580	AT3G26220	AT3G18390	AT2G44360	AT3G52950	AT4G08170		AT3G26280	AT5G59480
AT4G31240		AT3G57480		AT1G74000	AT1G68660			At3g24500	At4g34600	AT3G26230	AT3G18890	AT2G44430	AT3G52960	At4g08950		At3g26932	AT5G60300
AT4G31290		AT3G57530		AT1G74010	AT1G68670			At3g24550	AT4G34630	AT3G26320	AT3G19000	AT2G44525	AT3G53800	At4g09500		AT3G27360	At5g60800
AT4G31860		AT3G57550		AT1G74020	AT1G68780			At3g25250	At4g34750	AT3G26410	AT3G19100	AT2G45070	AT3G54050	AT4G09510		AT3G27570	At5g60850
AT4G32070		AT3G57700		AT1G74030	AT1G68890			AT3G25600	At4g34760	AT3G26440	AT3G19480	AT2G45170	AT3G54200	AT4G09600		AT3G28007	AT5G61820
AT4G32250		At3g57750		AT1G74080	AT1G69200			At3g25610	At4g34770	AT3G26470	AT3G19710	AT2G45790	AT3G54210	AT4G10060		AT3G28040	At5g62150
AT4G32770		At3g57760		AT1G74100	AT1G69420			At3g25780	At4g34940	AT3G26510	AT3G19820	AT2G45910	AT3G55040	At4g10390		AT3G28270	AT5G62520
AT4G33040		At3g59080		AT1G74310	AT1G69530			At3g26000	At4g34950	AT3G26600	AT3G19850	AT2G46390	AT3G55800	AT4G10500		AT3G28740	AT5G63450
AT4G33150		At3g59350		At1g74330	AT1G69700			AT3G26230	At4g35030	AT3G26670	AT3G20300	AT2G46400	AT3G55840	AT4G11190		AT3G28760	AT5G63850
AT4G33540		At3g59700		AT1G74350	AT1G69780			At3g26680	At4g35060	AT3G26830	AT3G20680	AT2G46540	AT3G56010	At4g11280		AT3G28860	AT5G63970
AT4G33950		AT3G60200		AT1G74360	AT1G69870			At3g26910	At4g35190	AT3G27280	AT3G20810	AT2G46560	AT3G56340	AT4G11350		At3g28920	AT5G63990
AT4G34000		AT3G60420		At1g74440	AT1G70070			At3g26980	At4g35320	AT3G27890	AT3G20820	AT2G46620	AT3G56480	At4g11650		AT3G29185	AT5G64100
AT4G34200		At3g60690		AT1G74590	AT1G70090			At3g27560	At4g35550	AT3G28210	AT3G21055	AT2G47000	AT3G56650	AT4G12430		AT3G43600	AT5G64230
At4g34590		At3g61190		AT1G74640	AT1G70200			At3g28155	At4g35720	At3g28340	AT3G21260	At2g47130	AT3G56880	AT4G12580		AT3G43720	AT5G64530
AT4G34710		AT3G61640		At1g74650	At1g70230			At3g28180	At4g36040	AT3G28480	AT3G21670	AT2G47170	AT3G56910	AT4G13410		AT3G43800	AT5G64880
AT4G34860		AT3G62150		AT1G74660	AT1G70280			At3g28340	At4g36900	AT3G28510	AT3G22104	AT2G47240	AT3G56940	At4g14365		AT3G44020	AT5G65280
AT4G34990		At3g62260		AT1G74710	AT1G70310			At3g28450	At4g37190	AT3G28540	AT3G22120	AT2G47250	AT3G57040	AT4G14550		AT3G45160	AT5G65380
At4g35060		At3g62720		AT1G74740	AT1G70370			AT3G28580	At4g37540	AT3G28580	AT3G22150	AT2G47320	AT3G57530	AT4G14560		AT3G45780	At5g65660
AT4G35790		AT3G63500		AT1G74790	AT1G70550			At3g28850	At4g38620	At3g28850	At3g22210	AT2G47380	AT3G57700	At4g14680		AT3G45970	AT5G65890
AT4G35860		At4g00300		At1g75020	AT1G70580			At3g29010	At4g38840	AT3G28890	AT3G22740	AT2G47440	AT3G57930	AT4G15210		AT3G45980	At5g66650
AT4G36010		At4g00970		AT1G75170	AT1G70610			At3g29400	At4g38850	AT3G28930	AT3G23070	AT2G47470	AT3G59000	AT4G15330		AT3G46030	AT5G67070
AT4G36110		At4g01010		AT1G75450	AT1G70730			At3g29650	At4g38860	AT3G29240	AT3G23080	AT2G47640	AT3G59400	AT4G15340		At3g46130	At5g67080
At4g36900		At4g01090		AT1G75810	AT1G70760			At3g32260	At4g39010	AT3G29250	AT3G23700	AT2G47710	AT3G60020	AT4G15440		At3g46530	AT5G67160
AT4G36990		AT4G01250		AT1G75860	AT1G70820			At3g43250	At4g39480	AT3G43510	AT3G23760	AT2G47790	AT3G60290	At4g15610		AT3G46540	AT5G67180
AT4G37010		At4g01700		At1g76040	AT1G70850			At3g43880	At4g39675	At3g44260	AT3G23805	At2g47800	AT3G60750	AT4G16442		AT3G47070	AT5G67190
AT4G37150		At4g01870		At1g76070	AT1G70890			At3g44260	At4g40090	At3g44350	At3g23880	AT2G47990	AT3G61060	AT4G16515		At3g47380	AT5G67210
AT4G37180		AT4G01950		AT1G76130	AT1G70900			At3g44350	At5g01740	At3g44400	AT3G24430	AT3G01280	AT3G61080	AT4G16750		AT3G47430	At5g67480
AT4G37310		At4g02195		At1g76360	AT1G70940			At3g44400	At5g02760	AT3G44630	AT3G24800	AT3G01290	AT3G61380	AT4G16760		At3g47800
At4g37410		AT4G02200		AT1G76390	AT1G71020			At3g44410	At5g02890	AT3G44720	AT3G25480	AT3G01520	AT3G61550	AT4G17280		AT3G48200
AT4G37760		At4g02330		At1g76410	AT1G71180			AT3G44630	At5g03230	AT3G44750	AT3G25920	AT3G01740	AT3G61870	AT4G17350		AT3G48720
AT4G37850		AT4G02410		AT1G76470	AT1G71260			AT3G44720	AT5G03350	At3g45040	AT3G26060	AT3G01830	AT3G62000	AT4G17470		AT3G48730
AT4G37980		AT4G03510		AT1G76550	AT1G71500			At3g45040	At5g03570	AT3G45620	AT3G26310	AT3G02070	AT3G62700	At4g17500		At3g49140
AT4G38060		At4g04480		AT1G76560	AT1G71695			At3g45640	At5g03670	At3g45640	AT3G26450	AT3G02520	AT3G62910	AT4G17550		AT3G49260
AT4G38470		AT4G04960		AT1G76600	AT1G71720			At3g45730	At5g04470	AT3G45860	AT3G26520	AT3G02740	AT3G63140	AT4G18140		AT3G49470
AT4G38810		AT4G05070		At1g76650	At1g71970			At3g45830	At5g04670	AT3G46110	AT3G26710	AT3G02840	AT3G63160	AT4G18160		AT3G49670
At4g39030		At4g08500		At1g76700	AT1G72040			At3g45960	At5g04820	AT3G46440	AT3G26960	AT3G03160	AT3G63350	AT4G18650		AT3G49720
At4g39670		AT4G08850		AT1G76790	At1g72050			AT3G46110	At5g04960	At3g46600	AT3G27160	AT3G03250	AT3G63410	AT4G18980		At3g50440
AT4G39780		At4g08950		At1g76970	AT1G72090			At3g46530	At5g05160	AT3G46620	AT3G27540	AT3G03300	AT3G63490	AT4G19230		AT3G50530
AT5G01520		At4g09570		AT1G77250	AT1G72140			At3g46600	At5g05500	At3g46930	AT3G27690	AT3G03470	AT4G00310	AT4G21020		AT3G50685
At5g01600		At4g11000		AT1G77280	AT1G72150			AT3G46620	At5g05670	AT3G47010	AT3G27770	AT3G03520	AT4G00370	AT4G21440		AT3G50740
AT5G01820		AT4G11170		AT1G77380	AT1G72160			At3g46930	At5g05680	At3g47480	AT3G28040	AT3G03610	AT4G00430	At4g21680		AT3G50820
AT5G02020		At4g11280		AT1G77450	AT1G72180			AT3G47340	At5g05760	At3g47540	AT3G28080	AT3G03790	AT4G00895	AT4G21850		AT3G51600
AT5G02170		At4g11300		At1g77500	At1g72200			At3g47380	At5g05870	AT3G47780	AT3G28130	AT3G03890	AT4G01050	AT4G21940		AT3G51750
AT5G02230		At4g11330		AT1G77510	AT1G72230			At3g47480	At5g06300	At3g47800	AT3G28200	AT3G03920	AT4G01070	AT4G22610		AT3G51920
AT5G02420		At4g11360		AT1G77840	At1g72240			At3g47540	At5g06630	AT3G48020	AT3G28460	AT3G03990	AT4G01080	AT4G22753		AT3G52150
AT5G02580		At4g11370		AT1G78000	At1g72430			At3g47570	At5g06640	AT3G48080	AT3G28860	AT3G04080	AT4G01250	At4g22780		AT3G52340
AT5G04220		AT4G11890		AT1G78050	AT1G72580			AT3G47960	At5g06980	At3g48090	AT3G29030	AT3G04090	AT4G01900	AT4G22820		AT3G52360
AT5G04250		AT4G12040		AT1G78210	AT1G72610			At3g48090	At5g07580	AT3G48100	AT3G29185	AT3G04120	AT4G01950	AT4G22920		AT3G52500
At5g04340		At4g12720		AT1G78280	AT1G72650			At3g48360	At5g07960	AT3G48570	AT3G29320	AT3G04350	AT4G02200	AT4G23050		AT3G52750
AT5G04760		AT4G13340		AT1G78310	AT1G72790			At3g48450	At5g09690	At3g48640	At3g30180	AT3G04400	AT4G02530	AT4G23100		AT3G53100
AT5G04830		AT4G13830		AT1G78800	AT1G72810			At3g48640	At5g10130	At3g48650	AT3G43720	AT3G04420	AT4G02790	AT4G23450		At3g53280
At5g05140		At4g14365		AT1G78895	AT1G72890			At3g48650	At5g10580	AT3G49060	AT3G44735	AT3G04580	AT4G02920	At4g23600		At3g53700
AT5G05410		AT4G14610		At1g79160	AT1G72970			At3g49350	At5g10720	AT3G49320	AT3G44890	AT3G04680	AT4G03280	At4g23880		AT3G53730
AT5G05600		At4g14630		AT1G79180	AT1G73090			At3g49380	At5g11090	At3g49350	At3g45210	AT3G04780	AT4G03430	AT4G23920		AT3G54050
AT5G06370		At4g14680		AT1G79450	AT1G73120			At3g49530	At5g11390	At3g49530	AT3G45600	AT3G05230	AT4G03690	AT4G24000		At3g54420
AT5G06760		AT4G15800		At1g79670	AT1G73170			At3g49580	At5g12050	AT3G49780	AT3G45850	AT3G05290	AT4G04350	AT4G24350		AT3G54720
AT5G07010		At4g15975		AT1G79680	At1g73177			At3g49790	At5g12210	At3g50060	AT3G45970	AT3G05500	AT4G04840	AT4G24830		AT3G55130
AT5G07220		AT4G16950		AT1G79690	AT1G73180			At3g49810	At5g12260	At3g50260	At3g46130	AT3G05590	AT4G07540	AT4G24960		AT3G55740
AT5G07440		AT4G17230		At1g80290	AT1G73390			At3g50060	At5g13150	AT3G50480	AT3G46670	AT3G05830	AT4G07790	AT4G25620		AT3G55800
AT5G07680		At4g17250		At1g80450	AT1G73470			At3g50140	At5g13180	AT3G50550	AT3G46780	AT3G05970	AT4G08140	AT4G26080		At3g55980
AT5G07920		At4g17490		AT1G80460	AT1G73600			At3g50260	At5g13850	At3g50770	AT3G47070	AT3G06310	AT4G08685	AT4G26220		AT3G56040
AT5G08130		At4g17500		AT1G80510	AT1G73620			AT3G50480	At5g13870	At3g50900	AT3G47430	AT3G06450	AT4G09010	AT4G27260		AT3G56370
AT5G09620		At4g17615		AT1G80750	AT1G73655			AT3G50590	At5g14410	AT3G50910	At3g47500	AT3G06540	AT4G09650	At4g27280		At3g56410
AT5G10300		At4g18010		At1g80820	AT1G73710			At3g50760	At5g14750	AT3G50920	AT3G47640	AT3G06700	AT4G09900	AT4G27410		AT3G56480
AT5G10730		At4g18170		At1g80840	AT1G73750			At3g50900	AT5G15180	AT3G50930	AT3G47650	AT3G06860	AT4G09930	AT4G27657		AT3G56880
AT5G10930		AT4G18250		AT1G80910	AT1G73830			AT3G50930	AT5G15600	At3g50950	AT3G47860	AT3G07030	AT4G10770	AT4G27860		AT3G57040
AT5G11110		AT4G18430		AT1G80960	AT1G73940			At3g50950	At5g15770	AT3G51330	AT3G48200	AT3G07110	AT4G11100	At4g28040		AT3G57240
AT5G12010		At4g18540		AT2G01180	At1g73950			At3g51450	At5g15780	AT3G51430	AT3G48420	AT3G07230	AT4G12030	AT4G28110		At3g57630
At5g12030		At4g18880		AT2G01190	AT1G74070			At3g51710	At5g15830	AT3G51440	AT3G48610	AT3G07480	AT4G12040	AT4G28910		AT3G57930
At5g12340		AT4G18950		AT2G01260	AT1G74090			AT3G51890	At5g15850	AT3G51660	AT3G48690	AT3G07580	AT4G12110	At4g29190		AT3G58620
AT5G13170		At4g19370		At2g01450	AT1G74160			AT3G51920	At5g16380	At3g51860	AT3G48720	AT3G07600	AT4G12330	AT4G29210		At3g58990
At5g13180		At4g20000		AT2G01650	AT1G74370			At3g51970	At5g17600	AT3G51890	AT3G49220	AT3G07680	AT4G12410	AT4G29690		AT3G59110
AT5G13220		At4g20780		AT2G01670	AT1G74470			AT3G52400	At5g17640	AT3G52400	AT3G49260	AT3G07800	AT4G12690	AT4G29700		AT3G59400
AT5G13330		At4g20830		AT2G02060	AT1G74510			At3g52430	At5g18060	At3g52430	AT3G49670	AT3G07910	AT4G12830	AT4G30270		AT3G59870
AT5G13750		At4g20860		AT2G02180	AT1G74520			At3g52450	At5g18680	At3g53150	AT3G50240	AT3G08590	At4g12970	At4g30280		AT3G60290
AT5G13760		At4g21390		At2g02220	AT1G74560			At3g52800	At5g18690	AT3G53230	At3g50440	AT3G08610	AT4G12980	At4g30290		AT3G60320
AT5G13800		At4g21400		AT2G02230	AT1G74670			AT3G52870	At5g18850	AT3G53270	AT3G50660	AT3G08640	At4g13770	AT4G30420		AT3G60530
AT5G13820		At4g22470		AT2G02350	AT1G74730			At3g53150	At5g18920	AT3G53670	AT3G50685	AT3G08720	AT4G14210	At4g30450		At3g60630
AT5G13880		AT4G22530		At2g02370	AT1G74840			At3g53160	At5g19170	AT3G53780	AT3G50820	AT3G09010	AT4G14360	AT4G30460		AT3G61150
AT5G14640		At4g22780		AT2G02730	AT1G74850			At3g53280	At5g19890	AT3G53810	AT3G51150	AT3G09020	AT4G14610	AT4G30470		AT3G61550
AT5G14700		AT4G22960		AT2G02800	At1g74940			At3g53400	At5g19970	At3g54100	AT3G51420	AT3G09390	AT4G14870	AT4G30490		AT3G61820
At5g14730		At4g22980		At2g02810	AT1G75090			At3g53600	At5g22400	AT3G54150	AT3G51510	AT3G09410	AT4G15560	AT4G30530		AT3G62030
AT5G15190		At4g23180		AT2G02850	AT1G75100			AT3G53810	At5g22410	At3g54420	AT3G51950	AT3G09440	AT4G15630	AT4G31500		AT3G62550
AT5G15240		At4g23190		At2g02860	AT1G75130			At3g53960	At5g22890	AT3G54560	AT3G52150	AT3G09735	AT4G15690	AT4G31800		AT3G62600
AT5G15410		At4g23210		AT2G03120	AT1G75180			At3g54000	At5g23080	AT3G54640	AT3G52290	AT3G09810	AT4G15800	AT4G31830		AT3G62910
AT5G16120		AT4G23270		AT2G03240	AT1G75190			At3g54100	At5g23460	AT3G54810	AT3G52500	AT3G09940	AT4G15920	AT4G32280		AT3G63110
AT5G16630		AT4G23280		AT2G03410	AT1G75460			AT3G54150	At5g23530	AT3G54950	AT3G52720	AT3G09970	AT4G16146	AT4G32770		AT3G63140
AT5G16830		AT4G23320		AT2G04040	AT1G75500			AT3G54200	At5g23760	AT3G54960	AT3G52740	AT3G10090	AT4G16155	AT4G33150		AT3G63160
AT5G17300		At4g23570		AT2G04305	AT1G75540			At3g54420	At5g23810	AT3G55270	AT3G52750	AT3G10210	AT4G16442	AT4G33550		AT4G00360
AT5G17450		At4g23610		AT2G04400	At1g75580			At3g55090	AT5G24010	At3g55470	AT3G52840	AT3G10370	AT4G16563	AT4G33905		At4g00700
AT5G17490		AT4G23700		At2g04430	AT1G75680			At3g55150	At5g24100	AT3G55605	AT3G52870	AT3G10380	AT4G17470	AT4G34000		AT4G00880
AT5G17760		AT4G23810		AT2G04650	AT1G75690			At3g55430	At5g24170	AT3G55950	AT3G52920	AT3G10420	AT4G17540	AT4G34200		AT4G01080
AT5G18270		At4g24110		AT2G05260	At1g75710			At3g55470	At5g24280	AT3G55960	AT3G53420	AT3G10500	AT4G17560	At4g34230		AT4G01330
AT5G18630		At4g24160		AT2G05940	AT1G75730			AT3G55840	At5g24313	At3g55980	AT3G53800	AT3G10640	AT4G17600	AT4G34650		AT4G01920
AT5G19110		At4g24240		AT2G06050	AT1G75760			AT3G55950	At5g24340	At3g56400	AT3G53900	AT3G10860	AT4G17950	AT4G34710		AT4G02220
AT5G19855		At4g24290		AT2G06330	AT1G75770			At3g55980	At5g24470	AT3G56500	AT3G54050	AT3G10930	AT4G18060	At4g34770		AT4G02260
AT5G20830		At4g24380		AT2G06510	AT1G75780			AT3G56360	At5g24840	At3g56710	AT3G54210	AT3G11230	AT4G18240	At4g35060		At4g02330
AT5G22000		AT4G24570		At2g06530	At1g75800			At3g56400	At5g24880	AT3G56800	AT3G54400	AT3G11280	AT4G18280	At4g35190		AT4G02360
At5g22630		AT4G25030		AT2G11520	AT1G75820			At3g56410	At5g25240	AT3G57150	AT3G54690	AT3G11660	AT4G18340	AT4G35200		AT4G02380
AT5G22860		At4g25390		AT2G13650	AT1G75840			At3g56710	At5g25280	AT3G57240	AT3G54820	AT3G11730	AT4G18370	AT4G35630		AT4G02540
AT5G23820		At4g25810		AT2G14750	AT1G75900			AT3G56880	At5g25350	AT3G57260	At3g54920	AT3G12200	AT4G18740	At4g35720		AT4G03060
AT5G24080		At4g26200		At2g15040	AT1G75960			At3g57120	At5g25810	At3g57330	AT3G55330	AT3G12390	AT4G18950	AT4G36110		AT4G04040
AT5G24120		At4g26400		AT2G15080	AT1G76020			At3g57330	At5g25830	AT3G57360	AT3G55360	AT3G12490	AT4G18970	At4g36500		AT4G04500
AT5G24150		At4g27280		AT2G15325	AT1G76090			At3g57450	At5g25890	At3g57450	AT3G55420	AT3G12570	AT4G19100	AT4G36610		AT4G04510
AT5G24420		AT4G27300		At2g15390	AT1G76100			AT3G57530	At5g26080	AT3G57460	AT3G55630	AT3G12650	AT4G19985	AT4G36990		AT4G04610
AT5G24800		AT4G27350		AT2G15480	AT1G76110			At3g57540	At5g27670	AT3G57480	AT3G55800	AT3G12740	AT4G20170	AT4G37010		AT4G04830
AT5G25220		AT4G27652		At2g15490	AT1G76190			AT3G57550	At5g28300	AT3G57550	AT3G56040	AT3G12980	AT4G20450	AT4G37150		AT4G04890
AT5G26220		AT4G27970		AT2G15550	AT1G76240			At3g57630	AT5G35130	AT3G57700	AT3G56060	AT3G13060	AT4G20760	AT4G37220		AT4G05100
AT5G27150		At4g28085		At2g15760	AT1G76450			AT3G57700	At5g35190	At3g59080	AT3G56080	AT3G13100	AT4G20840	At4g37410		AT4G08170
AT5G27520		At4g28400		AT2G15780	AT1G76460			At3g57750	At5g35260	AT3G59660	AT3G56130	AT3G13310	AT4G20870	AT4G37770		AT4G08685
AT5G27600		AT4G28460		At2g15830	AT1G76490			At3g57760	At5g35480	At3g59700	AT3G56370	AT3G13330	AT4G21860	AT4G38400		AT4G09010
AT5G29000		At4g28550		AT2G16060	AT1G76730			At3g57880	At5g36220	AT3G60190	AT3G57040	AT3G13380	AT4G22200	AT4G38410		AT4G09350
AT5G37260		At4g29740		AT2G16500	AT1G76820			At3g58280	At5g36270	AT3G60260	AT3G57320	AT3G13410	AT4G22890	AT4G38470		AT4G10060
AT5G37540		AT4G29780		AT2G16595	AT1G76880			At3g59080	At5g39080	AT3G60420	AT3G57800	AT3G13670	AT4G23060	At4g38850		At4g11330
AT5G38895		AT4G30060		At2g16720	AT1G76890			At3g59350	At5g39610	AT3G60450	At3g58120	At3g13790	AT4G23270	At4g38860		AT4G11530
AT5G39050		At4g30210		AT2G16790	AT1G77060			At3g59700	At5g39890	AT3G60470	AT3G58620	AT3G13910	AT4G23820	At4g39030		AT4G12030
AT5G39520		At4g30280		AT2G16870	AT1G77090			At3g60120	At5g41000	AT3G60540	At3g58990	AT3G13920	AT4G23890	AT4G39210		AT4G12390
At5g39610		At4g30290		At2g16900	AT1G77550			At3g60140	At5g41650	At3g61190	AT3G59110	AT3G13930	AT4G23940	AT4G39660		AT4G12420
AT5G40690		At4g30350		AT2G17040	AT1G77610			AT3G60420	At5g42630	AT3G61630	AT3G59400	AT3G14620	AT4G24090	At4g39670		AT4G12830
At5g41080		At4g30430		AT2G17110	AT1G77630			At3g60550	At5g42880	AT3G62600	At3g59940	AT3G14920	AT4G24510	AT4G39940		AT4G12980
At5g43150		AT4G30440		AT2G17120	AT1G77740			At3g60690	At5g43040	AT3G62780	AT3G60130	AT3G15090	AT4G24570	AT4G39950		AT4G13050
AT5G43260		At4g31000		AT2G17130	AT1G77870			At3g61190	At5g43150	AT3G63380	AT3G60290	AT3G15290	AT4G24750	AT4G39980		AT4G13100
AT5G43580		AT4G31550		At2g17220	AT1G77930			At3g61230	At5g43180	AT3G63420	AT3G60320	AT3G15352	AT4G24770	AT4G40010		AT4G13810
AT5G43745		AT4G31800		AT2G17290	AT1G78020			At3g61390	At5g43270	AT4G00500	AT3G60530	AT3G15460	AT4G24930	AT5G01300		AT4G13840
AT5G45900		At4g31950		At2g17480	AT1G78060			At3g61670	At5g43590	At4g00700	AT3G61080	AT3G15540	AT4G24960	AT5G01500		AT4G14360
AT5G46180		AT4G32020		AT2G17570	At1g78100			At3g62260	At5g43610	AT4G00955	AT3G61260	AT3G15580	AT4G25080	AT5G01520		AT4G14400
AT5G46410		At4g32030		AT2G17720	AT1G78120			At3g62720	At5g43820	At4g00970	AT3G61430	AT3G15590	AT4G25480	AT5G01670		AT4G14440
At5g47240		At4g33050		AT2G17730	At1g78170			At3g63230	At5g43860	At4g01010	AT3G61550	AT3G16080	At4g25810	AT5G01820		AT4G14540
AT5G47560		At4g33300		At2g17740	AT1G78180			At4g00300	At5g44210	At4g01700	AT3G61820	AT3G17000	AT4G25910	AT5G01840		AT4G14890
AT5G48180		At4g33920		AT2G17760	AT1G78370			At4g00850	AT5G44500	AT4G01720	AT3G61870	AT3G17020	AT4G25950	AT5G01850		AT4G15800
AT5G49280		AT4G33940		AT2G17840	AT1G78430			At4g00970	At5g44610	AT4G02200	AT3G62110	AT3G17240	AT4G26300	AT5G02020		AT4G16370
AT5G49450		At4g33985		AT2G17980	AT1G78490			At4g01010	At5g44680	AT4G02220	At3g62630	AT3G17790	AT4G26530	AT5G02170		At4g16660
AT5G50100		AT4G34150		AT2G18090	AT1G78610			At4g01090	At5g44710	AT4G02380	AT3G62700	AT3G17810	At4g26670	AT5G02230		AT4G16980
AT5G50170		At4g34180		At2g18210	AT1G78670			AT4G01250	At5g44730	AT4G02410	AT3G62910	AT3G18035	AT4G27030	AT5G02420		AT4G16990
AT5G50360		At4g34390		AT2G18350	AT1G78680			At4g01700	At5g44920	AT4G02930	AT3G62980	AT3G18250	AT4G27350	At5g02760		AT4G17150
AT5G50720		At4g34400		At2g18630	AT1G78970			At4g01740	At5g45190	At4g03450	AT3G63120	AT3G18430	AT4G27600	AT5G02940		AT4G17340
AT5G51070		At4g34410		AT2G18680	AT1G79050			At4g01870	At5g46040	AT4G04220	AT3G63140	AT3G18480	AT4G28660	AT5G04120		AT4G17460
AT5G51260		At4g34460		AT2G18690	At1g79110			AT4G01950	At5g46230	AT4G04490	AT3G63160	AT3G18830	AT4G29060	AT5G04250		AT4G17560
At5g52310		AT4G34480		AT2G18700	AT1G79150			At4g02075	At5g46660	AT4G04500	At3g63210	AT3G18860	AT4G29750	At5g04330		AT4G17600
AT5G52420		AT4G35110		AT2G19130	AT1G79270			At4g02195	At5g46690	AT4G05020	AT4G00150	AT3G18930	AT4G29770	At5g04340		AT4G17740
AT5G52510		AT4G35180		AT2G19190	AT1G79390			AT4G02200	At5g47060	AT4G08300	AT4G00360	AT3G19010	AT4G29780	AT5G04370		AT4G17770
AT5G52570		At4g35480		AT2G19460	AT1G79500			At4g02330	At5g47150	AT4G08390	AT4G00400	AT3G19260	AT4G30440	AT5G04590		AT4G17810
AT5G53120		AT4G35600		AT2G19710	AT1G79520			AT4G02410	At5g47610	AT4G08470	AT4G00430	AT3G19490	AT4G30470	AT5G05220		AT4G18240
AT5G53590		At4g35770		AT2G19810	AT1G79560			At4g04480	At5g47870	AT4G08850	AT4G00755	AT3G19510	AT4G30620	AT5G05410		AT4G18370
At5g53830		AT4G36010		AT2G20010	AT1G79630			At4g08500	At5g47950	At4g09570	AT4G00950	AT3G19640	AT4G30650	AT5G05600		AT4G18480
AT5G53870		AT4G36030		AT2G20070	AT1G79720			AT4G08850	At5g47980	AT4G10040	AT4G01070	AT3G19740	AT4G30660	AT5G05730		AT4G18570
AT5G53970		At4g36500		At2g20320	AT1G79790			At4g08950	At5g48175	AT4G10500	AT4G01130	AT3G19910	AT4G30690	AT5G06530		AT4G19170
AT5G54080		At4g36550		AT2G20370	AT1G79840			At4g09570	At5g48330	At4g11000	AT4G01310	AT3G19930	AT4G30950	AT5G06760		AT4G19420
AT5G54170		At4g37260		AT2G20560	AT1G80030			At4g10170	At5g48820	At4g11280	AT4G01330	AT3G19970	AT4G31270	AT5G06870		AT4G19500
AT5G54300		At4g37290		AT2G20610	AT1G80080			At4g10240	At5g48990	At4g11300	AT4G01460	AT3G20250	AT4G31290	AT5G07010		AT4G19530
AT5G54390		AT4G37370		AT2G20630	AT1G80130			At4g10390	At5g49000	At4g11370	AT4G01950	AT3G20510	AT4G31550	AT5G07330		AT4G19960
AT5G54510		AT4G37610		AT2G20780	AT1G80170			AT4G10970	At5g49170	AT4G11840	AT4G02130	AT3G20720	AT4G31780	AT5G07440		AT4G19985
At5g54730		AT4G37640		At2g20900	AT1G80180			At4g11000	At5g49330	At4g11850	AT4G02530	AT3G21220	AT4G31800	AT5G07460		At4g20780
AT5G54840		At4g38550		AT2G20950	AT1G80240			At4g11280	At5g49410	AT4G11890	AT4G02630	AT3G21430	AT4G32330	AT5G07920		AT4G21750
AT5G54940		At4g38560		At2g20960	AT1G80270			At4g11300	At5g49770	AT4G12600	AT4G03060	AT3G21520	AT4G32340	AT5G08330		AT4G21870
AT5G55180		At4g38940		At2g21120	AT1G80310			At4g11330	At5g49820	At4g12720	At4g03070	AT3G21865	AT4G32970	AT5G09520		AT4G22190
AT5G55400		At4g39030		AT2G21470	AT1G80480			At4g11360	At5g49870	At4g13180	At4g03190	AT3G22200	AT4G33080	AT5G09970		AT4G22200
AT5G55970		At4g39570		AT2G21520	AT1G80550			At4g11370	At5g50335	At4g14365	AT4G03210	AT3G22320	AT4G33420	AT5G09980		AT4G22540
AT5G56760		AT4G39640		AT2G21620	At1g80630			At4g11470	At5g50760	AT4G14390	AT4G03390	AT3G22370	AT4G33660	AT5G10100		AT4G23130
AT5G56980		At4g39670		AT2G21850	AT1G80640			At4g11660	At5g50810	AT4G14420	AT4G03510	AT3G22600	AT4G33666	AT5G10300		At4g23180
AT5G57050		AT4G39830		AT2G21910	AT1G80680			At4g11850	At5g51170	AT4G14610	At4g04330	AT3G22630	AT4G33900	AT5G10930		At4g23190
AT5G57060		AT4G39890		AT2G22250	AT1G80760			AT4G11890	At5g51520	AT4G15260	AT4G04340	AT3G22845	AT4G33905	AT5G11110		AT4G23220
AT5G57340		At4g40080		At2g22300	AT1G80790			AT4G12040	At5g51700	AT4G16000	AT4G04630	AT3G23000	AT4G33950	At5g12050		At4g23260
At5g57900		AT5G01540		AT2G22320	AT2G01110			At4g12120	At5g51910	AT4G16265	AT4G04750	AT3G23250	AT4G34090	At5g12340		AT4G23290
AT5G57910		At5g01550		AT2G22330	AT2G01290			At4g12720	At5g52550	At4g16660	AT4G04830	AT3G23280	AT4G34150	AT5G12940		AT4G23300
AT5G58070		At5g01560		At2g22470	AT2G01400			At4g13080	At5g52900	At4g16860	AT4G04840	AT3G23290	AT4G34260	AT5G13170		AT4G23670
AT5G58350		At5g01710		AT2G22475	AT2G01420			At4g14365	At5g53080	AT4G17070	AT4G08685	AT3G23300	AT4G34970	At5g13200		AT4G23810
AT5G58770		At5g01730		AT2G22480	AT2G01530			AT4G14610	At5g53320	AT4G17230	AT4G09010	AT3G23550	AT4G35250	AT5G13220		AT4G23820
AT5G59050		At5g01830		AT2G22500	AT2G01590			At4g14630	AT5G53800	AT4G17245	AT4G09350	AT3G23580	AT4G35470	AT5G13330		AT4G23940
At5g59220		AT5G02290		AT2G22850	AT2G01620			At4g14680	AT5G53870	At4g17250	At4g09500	AT3G23600	AT4G35560	AT5G13550		AT4G24120
AT5G59310		AT5G02780		AT2G22860	AT2G01630			At4g15975	At5g53980	At4g17670	AT4G09650	AT3G24160	AT4G35950	AT5G13580		AT4G24190
AT5G59320		At5g03320		At2g22880	AT2G01760			At4g16820	At5g54370	AT4G17720	AT4G10060	AT3G24170	AT4G36010	AT5G13800		At4g24240
AT5G59400		At5g03380		At2g22890	AT2G01850			At4g16860	At5g54640	AT4G17830	AT4G10770	AT3G24503	AT4G36150	AT5G13900		AT4G24570
AT5G59480		At5g03390		AT2G23200	AT2G01860			At4g16890	At5g54960	At4g18010	AT4G11175	AT3G24560	AT4G36730	AT5G14130		AT4G24750
At5g59550		AT5G03700		At2g23270	AT2G01870			AT4G17230	At5g55170	AT4G18250	AT4G12030	AT3G24830	AT4G37080	AT5G14470		AT4G24780
At5g59820		At5g04020		At2g23320	AT2G01890			At4g17250	AT5G55620	AT4G18430	AT4G12420	AT3G25010	AT4G37250	AT5G14700		AT4G24930
AT5G59840		At5g04340		AT2G23330	At2g01910			At4g17490	At5g55790	At4g18880	AT4G12730	AT3G25020	AT4G37300	At5g14730		AT4G25050
AT5G60630		At5g04550		AT2G23340	AT2G02070			At4g17500	At5g56300	AT4G18950	AT4G12830	AT3G25220	AT4G37450	AT5G15180		AT4G25870
AT5G60680		At5g04720		At2g23420	AT2G02080			At4g17615	At5g56520	At4g19370	AT4G12880	AT3G25800	AT4G37470	AT5G15190		AT4G25960
AT5G60890		AT5G04760		At2g23450	At2g02450			At4g18010	At5g56540	AT4G19660	At4g12970	AT3G26210	AT4G37550	At5g16190		AT4G26130
AT5G61820		At5g04870		AT2G23510	AT2G02500			At4g18170	AT5G57340	AT4G20110	AT4G12980	AT3G26220	AT4G37610	AT5G16290		AT4G26530
At5g62020		AT5G04930		At2g23680	AT2G02780			AT4G18250	At5g57420	At4g20780	AT4G13195	AT3G26230	AT4G38400	AT5G17340		AT4G26555
At5g62150		At5g05140		At2g23770	At2g02950			AT4G18340	At5g57530	At4g20830	At4g13770	AT3G26280	AT4G39040	AT5G17490		AT4G26850
AT5G62540		At5g05190		AT2G23810	AT2G02980			At4g18540	At5g57540	AT4G21120	AT4G14440	AT3G26640	AT4G39420	AT5G17860		AT4G27030
At5g63130		At5g05300		AT2G23890	AT2G03310			At4g18880	At5g57780	At4g21380	AT4G14540	AT3G26670	AT4G39710	AT5G17990		AT4G27230
AT5G63450		AT5G05850		AT2G24130	AT2G03340			AT4G18950	At5g57900	At4g21400	AT4G15110	AT3G26740	AT4G39770	At5g18060		AT4G27240
AT5G63970		AT5G06320		At2g24160	AT2G03350			At4g19370	At5g58480	AT4G21800	At4g15620	AT3G26830	AT4G39890	AT5G18130		AT4G27300
AT5G64230		At5g06560		AT2G24170	AT2G03550			At4g19510	AT5G58900	AT4G21850	AT4G15630	AT3G27080	AT4G39970	AT5G19100		AT4G27440
AT5G64250		At5g07100		AT2G24180	AT2G03750			At4g20000	At5g58960	AT4G22530	AT4G15800	AT3G27210	AT5G01015	AT5G19110		AT4G27652
At5g64260		AT5G08240		AT2G24200	AT2G03780			At4g20320	AT5G59780	AT4G22670	AT4G15920	AT3G27240	AT5G01530	At5g19260		AT4G27700
AT5G64310		AT5G08350		AT2G24240	AT2G03890			At4g20780	At5g60400	At4g22780	AT4G16155	AT3G27310	AT5G01920	AT5G19520		AT4G27720
AT5G64560		At5g09800		At2g24570	At2g04240			At4g20830	AT5G60460	At4g22980	AT4G16442	AT3G27570	AT5G02120	AT5G19530		AT4G27730
AT5G65110		AT5G10380		At2g24600	AT2G04270			At4g20860	At5g60520	AT4G23010	AT4G16980	AT3G27890	AT5G02230	AT5G19875		AT4G28080
AT5G65280		At5g10695		AT2G24640	AT2G04280			At4g20880	At5g60660	AT4G23130	AT4G17090	AT3G28480	AT5G02710	AT5G20270		At4g28240
AT5G65380		AT5G10750		At2g24850	AT2G04570			At4g21390	At5g60850	At4g23150	AT4G17190	AT3G28540	AT5G02940	AT5G20550		AT4G28490
At5g65640		AT5G11000		AT2G25000	AT2G04690			At4g21400	AT5G60950	At4g23180	AT4G17340	AT3G28580	AT5G03000	AT5G20830		AT4G28660
AT5G65990		AT5G11210		AT2G25110	AT2G04780			At4g22440	At5g61020	At4g23190	AT4G17360	AT3G28700	AT5G03760	AT5G20900		AT4G28706
At5g66170		AT5G11250		AT2G25440	AT2G04790			At4g22470	At5g61540	At4g23200	AT4G17460	AT3G28930	AT5G03920	AT5G22250		At4g29050
AT5G66400		At5g11650		At2g25460	AT2G04795			At4g22640	At5g61570	AT4G23220	AT4G17550	AT3G29075	AT5G03940	AT5G22460		AT4G29060
At5g66650		At5g11970		At2g25470	AT2G04890			At4g22780	AT5G61590	At4g23260	AT4G17560	AT3G29090	AT5G04140	AT5G22470		AT4G29520
AT5G66760		At5g12340		AT2G25540	AT2G05210			At4g22980	At5g62280	AT4G23280	AT4G17600	AT3G30720	AT5G04610	AT5G23190		AT4G30020
At5g67080		At5g12880		At2g25735	AT2G05620			AT4G23010	At5g62920	AT4G23310	AT4G17770	AT3G32930	AT5G04810	AT5G23220		AT4G30110
AT5G67160		At5g13080		AT2G25850	AT2G05760			At4g23030	At5g63135	AT4G23320	AT4G17810	AT3G43520	AT5G04970	AT5G23580		AT4G30340
AT5G67300		AT5G13190		AT2G25940	AT2G05790			At4g23180	At5g63660	AT4G23450	AT4G18270	AT3G43590	AT5G06320	At5g23810		AT4G30690
AT5G67340		At5g13200		AT2G26150	AT2G05920			At4g23190	At5g64080	AT4G23470	AT4G18480	AT3G43740	AT5G06340	AT5G23820		AT4G30825
At5g67480		AT5G13320		At2g26190	AT2G06520			At4g23200	At5g64600	AT4G23540	AT4G18570	AT3G44100	AT5G06400	AT5G23830		AT4G30993
		AT5G14700		AT2G26290	AT2G06850			At4g23210	At5g64760	At4g23570	AT4G18700	AT3G44340	AT5G06870	AT5G23840		AT4G31850
		At5g14730		At2g26380	AT2G06925			AT4G23220	At5g65040	At4g23610	AT4G18740	AT3G44450	AT5G07260	AT5G23850		AT4G32800
		At5g14930		AT2G26440	AT2G10940			At4g23260	At5g65210	AT4G23700	AT4G18970	AT3G44720	AT5G08350	AT5G24080		AT4G32940
		At5g15130		At2g26530	AT2G13360			AT4G23270	At5g65640	AT4G23810	AT4G19120	AT3G44750	AT5G08410	AT5G24140		AT4G32980
		At5g15730		At2g26560	AT2G13440			AT4G23280	At5g65660	AT4G23850	AT4G19170	AT3G45620	AT5G08590	AT5G24290		AT4G33000
		AT5G15870		AT2G26650	AT2G13610			At4g23570	At5g65730	At4g23880	AT4G19530	AT3G45860	AT5G08650	AT5G24410		AT4G33010
		AT5G16830		AT2G26820	AT2G13690			At4g23610	At5g65860	AT4G23885	AT4G19985	AT3G45980	AT5G09650	AT5G24420		AT4G33220
		AT5G17060		At2g27080	AT2G13820			AT4G23700	At5g66170	AT4G24190	AT4G20760	AT3G46030	AT5G09870	AT5G25110		AT4G33470
		At5g17350		AT2G27150	AT2G14530			AT4G23810	At5g66690	AT4G24570	AT4G20870	AT3G46040	AT5G09960	AT5G26260		AT4G33660
		At5g18150		At2g27310	AT2G14880			At4g23880	At5g66820	AT4G24920	AT4G21190	AT3G46430	AT5G11060	At5g26340		At4g33960
		AT5G18310		At2g27500	AT2G14890			At4g24110	At5g66985	AT4G25030	AT4G21280	AT3G46440	AT5G11070	AT5G26600		At4g34760
		AT5G18340		AT2G27580	AT2G14900			At4g24160	At5g67390	AT4G25110	AT4G21750	AT3G46560	AT5G11420	AT5G27380		AT4G34830
		At5g18400		At2g27660	AT2G15050			At4g24240	At5g67400	At4g25340	AT4G22200	AT3G46620	AT5G11450	AT5G27520		At4g34950
		AT5G18470		AT2G27690	AT2G15090			At4g24290	At5g67480	At4g25390	AT4G22570	AT3G47420	AT5G12130	AT5G28510		AT4G34960
		At5g18490		AT2G27820	AT2G15580			At4g24380		AT4G25900	AT4G23060	AT3G47810	AT5G12150	AT5G28520		AT4G34980
		At5g19240		At2g28400	AT2G15820			AT4G24570		AT4G26060	AT4G23290	AT3G47833	AT5G12940	AT5G33290		AT4G35760
		AT5G20050		AT2G28570	At2g15830			At4g24640		AT4G26070	AT4G23400	AT3G47836	AT5G13120	AT5G35940		At4g36220
		At5g20230		At2g28630	At2g15970			AT4G25030		At4g26120	At4g23600	AT3G48080	AT5G13140	At5g36220		AT4G36280
		AT5G20400		AT2G28710	AT2G16270			At4g25350		AT4G26270	AT4G23670	AT3G48140	AT5G13240	AT5G37300		AT4G36410
		At5g20480		AT2G28755	AT2G16280			At4g25390		AT4G26910	AT4G23740	AT3G48570	AT5G13400	AT5G37540		AT4G36540
		AT5G22250		AT2G28760	AT2G16400			At4g25810		AT4G26970	AT4G23750	AT3G48680	AT5G13510	AT5G38130		AT4G37080
		AT5G22270		At2g28830	At2g16660			At4g26120		AT4G27260	AT4G23820	AT3G49010	AT5G14270	AT5G39050		At4g37260
		AT5G22380		At2g28890	At2g16750			At4g26200		At4g27280	AT4G23940	AT3G49340	AT5G14320	AT5G39520		AT4G37550
		AT5G22450		AT2G28930	AT2G16800			At4g26400		AT4G27450	AT4G24350	AT3G49490	AT5G14650	AT5G39790		AT4G37560
		At5g22540		At2g28940	AT2G17033			At4g27280		AT4G27470	AT4G24510	AT3G49720	AT5G14660	AT5G40390		AT4G37800
		At5g22690		AT2G28960	AT2G17230			At4g28085		AT4G27652	AT4G24660	AT3G50480	AT5G14910	AT5G40590		At4g38550
		AT5G24110		AT2G29060	AT2G17265			At4g28350		AT4G27657	AT4G24750	AT3G50550	AT5G14970	AT5G41040		At4g38620
		AT5G24430		AT2G29100	At2g17300			At4g28400		AT4G27830	AT4G24770	AT3G50590	AT5G15180	AT5G42200		AT4G38660
		At5g24590		AT2G29110	AT2G17450			AT4G28460		AT4G27860	AT4G24780	AT3G50740	AT5G15600	AT5G42580		AT4G38690
		At5g24600		AT2G29120	AT2G17540			At4g28550		AT4G28270	AT4G24810	AT3G50910	AT5G16200	AT5G42590		At4g38840
		At5g25170		AT2G29330	AT2G17550			At4g28703		At4g28390	AT4G24930	AT3G50920	AT5G16590	AT5G42600		At4g38860
		At5g25440		At2g29350	AT2G17972			At4g29050		At4g28400	AT4G24960	AT3G50930	AT5G16650	AT5G42650		AT4G38950
		AT5G25930		AT2G29440	AT2G18050			At4g29610		AT4G28450	AT4G25050	AT3G51000	AT5G16715	AT5G42800		AT4G39040
		AT5G26030		At2g29460	At2g18300			At4g29740		AT4G28490	AT4G25080	AT3G51130	AT5G17480	AT5G43580		AT4G39210
		At5g26340		AT2G29470	AT2G18710			AT4G29780		At4g29050	AT4G25260	AT3G51160	AT5G17670	AT5G43745		AT4G39330
		AT5G26920		AT2G29480	AT2G18850			At4g30210		AT4G29520	AT4G25480	AT3G51260	AT5G17710	AT5G43840		AT4G39620
		At5g27420		AT2G29490	AT2G18940			At4g30280		At4g29740	AT4G25830	AT3G51330	AT5G17870	AT5G43850		AT4G39710
		At5g28610		AT2G29500	AT2G19170			At4g30290		AT4G29780	AT4G25910	AT3G51430	AT5G18410	AT5G44050		AT4G39800
		AT5G28630		AT2G29990	AT2G19580			At4g30350		AT4G29810	AT4G25960	AT3G51440	AT5G18590	At5g44350		AT4G39840
		AT5G35370		AT2G30040	AT2G19650			At4g30430		AT4G29900	AT4G26370	AT3G51660	AT5G18660	AT5G44670		AT5G01090
		At5g35735		At2g30140	AT2G19670			At4g31000		AT4G29950	At4g26520	At3g51860	AT5G18760	AT5G44720		AT5G01240
		AT5G36250		AT2G30250	AT2G19720			At4g31100		AT4G30060	AT4G26530	AT3G51890	AT5G19940	AT5G45310		AT5G01540
		AT5G37070		AT2G30360	AT2G20020			AT4G31550		AT4G30640	AT4G26760	AT3G51920	AT5G20040	At5g45630		AT5G01590
		At5g37490		AT2G30400	AT2G20040			AT4G31800		AT4G31500	AT4G26790	AT3G52400	AT5G20270	AT5G45670		AT5G02120
		AT5G37770		AT2G30490	At2g20180			At4g31950		AT4G31790	AT4G27030	At3g52430	AT5G20630	AT5G45690		AT5G02160
		At5g38210		AT2G30500	AT2G20670			At4g32030		AT4G31800	AT4G27180	AT3G52570	AT5G22340	AT5G45950		At5g02890
		AT5G38900		AT2G30550	AT2G20690			At4g32060		AT4G31860	AT4G27430	AT3G52590	AT5G22640	AT5G47040		AT5G03160
		At5g39020		AT2G30620	AT2G20875			At4g32300		AT4G31985	AT4G27440	AT3G52730	AT5G22740	At5g47240		AT5G03650
		AT5G39030		AT2G30640	AT2G20890			At4g32630		At4g32870	AT4G27520	AT3G52880	AT5G23120	AT5G47370		AT5G03700
		At5g39580		AT2G30750	AT2G20920			At4g33050		At4g33050	AT4G27700	AT3G53020	AT5G23330	AT5G47530		AT5G04230
		AT5G39670		At2g30770	AT2G21050			At4g33160		At4g33300	AT4G27720	AT3G53430	AT5G23550	AT5G47640		AT5G04900
		At5g40170		AT2G30870	At2g21140			At4g33300		AT4G33360	AT4G27820	AT3G53500	AT5G23660	AT5G47910		AT5G05860
		At5g40460		AT2G30990	At2g21180			AT4G33420		At4g33920	AT4G28050	AT3G53810	AT5G23740	At5g47980		At5g06690
		At5g40540		AT2G31090	At2g21200			At4g33920		AT4G34150	AT4G28080	AT3G53890	AT5G24010	AT5G47990		AT5G06700
		AT5G40590		At2g31230	At2g21210			At4g33985		At4g34180	AT4G28660	AT3G54110	AT5G24030	AT5G48010		AT5G07340
		At5g40920		AT2G31305	AT2G21220			AT4G34150		At4g34390	AT4G28780	AT3G54130	AT5G24150	AT5G48880		AT5G07460
		At5g41080		AT2G31880	AT2G21320			At4g34180		AT4G35110	At4g29610	AT3G54150	AT5G24420	AT5G49280		At5g07580
		AT5G41100		At2g31945	AT2G21330			At4g34390		AT4G35180	AT4G30020	AT3G54640	AT5G24490	AT5G50100		AT5G07820
		At5g41550		AT2G31955	AT2G21340			At4g34400		AT4G35310	AT4G30410	AT3G54840	AT5G24570	At5g50335		AT5G08210
		At5g41680		AT2G31980	AT2G21370			At4g34410		AT4G35600	At4g30450	AT3G54960	AT5G24800	AT5G50360		AT5G09460
		At5g42010		At2g31990	At2g21560			At4g34460		At4g35985	AT4G30650	AT3G55130	AT5G25050	AT5G50915		AT5G09660
		At5g42050		At2g32020	AT2G21630			At4g35070		AT4G36030	AT4G30660	AT3G55410	AT5G25130	AT5G51070		AT5G10030
		At5g42380		At2g32030	At2g21640			AT4G35110		AT4G36110	AT4G30690	AT3G55510	AT5G25190	AT5G52120		AT5G10400
		At5g42830		AT2G32240	AT2G21790			AT4G35180		AT4G36150	AT4G30950	AT3G55520	AT5G27350	AT5G52300		AT5G10470
		AT5G43190		AT2G32250	AT2G21830			At4g35480		AT4G36210	AT4G30960	AT3G55770	AT5G27560	At5g52310		AT5G10560
		At5g44060		AT2G32380	AT2G21860			AT4G35600		AT4G36670	AT4G31290	AT3G55830	AT5G27710	AT5G52320		AT5G10690
		At5g44070		At2g32660	AT2G21960			At4g35985		AT4G36990	AT4G31590	AT3G55950	AT5G28140	AT5G52570		AT5G11070
		AT5G44290		AT2G32670	AT2G21970			AT4G36030		AT4G37010	AT4G31820	AT3G55970	AT5G28550	At5g52900		AT5G11250
		At5g44870		At2g32680	AT2G22100			AT4G36150		AT4G37370	AT4G31850	AT3G56310	AT5G28630	AT5G53050		AT5G11420
		At5g44910		At2g32800	AT2G22170			At4g36500		AT4G37640	AT4G32190	AT3G56360	AT5G35130	AT5G53120		AT5G11610
		At5g45110		AT2G32850	AT2G22400			At4g36550		AT4G38260	AT4G32340	AT3G56460	AT5G35170	AT5G53710		AT5G12150
		At5g45340		AT2G32920	AT2G22540			At4g36620		AT4G38540	AT4G32570	AT3G56800	AT5G35360	AT5G53870		AT5G13400
		AT5G45710		AT2G32930	AT2G22770			At4g36650		At4g38550	At4g32890	AT3G57090	AT5G36170	AT5G53970		AT5G13630
		At5g46295		AT2G33130	AT2G22870			At4g37260		At4g38560	AT4G32980	AT3G57240	AT5G37050	AT5G53990		AT5G13730
		At5g46330		AT2G33490	AT2G22970			At4g37290		At4g39030	AT4G33000	AT3G57260	AT5G37360	AT5G54060		AT5G13770
		At5g46470		At2g33580	AT2G22980			AT4G37370		AT4G39210	AT4G33010	AT3G57480	AT5G37770	AT5G54390		AT5G14030
		AT5G46710		AT2G33600	AT2G22990			AT4G37610		AT4G39230	AT4G33220	AT3G57550	AT5G37990	AT5G54490		AT5G14550
		At5g46780		AT2G33700	At2g23130			AT4G37640		AT4G39270	AT4G33490	AT3G57870	AT5G38030	AT5G54510		AT5G14910
		At5g46910		At2g33710	AT2G23170			At4g37670		At4g39670	AT4G33660	AT3G57890	AT5G38140	AT5G55120		AT5G15050
		At5g47070		AT2G34180	AT2G23180			At4g37710		AT4G39820	AT4G33666	AT3G58170	AT5G38520	AT5G56760		AT5G15210
		AT5G47220		AT2G34250	AT2G23360			At4g37900		AT4G39830	At4g33700	AT3G59060	AT5G39320	AT5G56870		AT5G15350
		At5g47230		AT2G34440	AT2G23390			At4g38550		AT4G39890	At4g33960	AT3G59660	AT5G39360	AT5G57050		AT5G16030
		At5g47710		AT2G34500	AT2G23430			At4g38560		AT5G01540	AT4G34090	AT3G59920	AT5G39700	At5g57560		AT5G16590
		At5g47850		AT2G34800	AT2G23560			At4g38940		AT5G01610	AT4G34220	AT3G60190	AT5G39790	AT5G57610		AT5G16730
		AT5G47910		AT2G34840	AT2G23610			At4g39030		AT5G01850	AT4G34250	AT3G60340	AT5G40360	AT5G57800		AT5G17170
		At5g47960		AT2G34930	AT2G23670			At4g39570		At5g01950	AT4G34260	AT3G60420	AT5G40380	AT5G57810		AT5G17230
		AT5G48380		At2g35000	AT2G23840			AT4G39640		AT5G02020	AT4G34980	AT3G60450	AT5G40500	At5g57900		AT5G17520
		AT5G48410		AT2G35170	AT2G24060			At4g39650		AT5G02100	AT4G35250	AT3G60520	AT5G40850	At5g59220		AT5G17880
		At5g48430		AT2G35390	AT2G24090			At4g39670		AT5G02290	At4g35300	AT3G60540	AT5G40930	AT5G59310		AT5G18500
		AT5G48540		AT2G35510	AT2G24120			AT4G39830		At5g02490	At4g35320	AT3G60640	AT5G40950	AT5G59320		AT5G18660
		AT5G49450		AT2G35710	AT2G24150			AT4G39890		AT5G02780	AT4G35920	AT3G60860	AT5G40960	AT5G59480		AT5G18670
		At5g49520		AT2G35730	AT2G24280			At4g40020		AT5G03160	AT4G36010	AT3G61110	AT5G41100	At5g59730		AT5G19900
		At5g51190		AT2G35910	AT2G24290			At4g40080		At5g03320	AT4G36360	AT3G62150	AT5G41760	AT5G60300		AT5G20630
		At5g52050		AT2G35930	AT2G24420			AT5G01540		AT5G03350	AT4G36540	AT3G62290	AT5G41800	AT5G60680		AT5G20935
		AT5G52750		At2g35980	At2g24762			At5g01550		AT5G03490	AT4G37080	AT3G62400	AT5G42030	AT5G60890		AT5G21100
		AT5G52760		AT2G36210	AT2G24820			At5g01560		At5g04340	AT4G37300	AT3G62600	AT5G42070	AT5G61160		AT5G22620
		At5g52830		At2g36220	AT2G25200			At5g01710		At5g04720	AT4G37330	AT3G63380	AT5G42200	AT5G61820		AT5G22640
		AT5G53110		AT2G36270	AT2G25270			At5g01730		AT5G04920	AT4G37550	AT3G63420	AT5G42240	At5g62280		AT5G23010
		At5g53830		AT2G36300	AT2G25490			At5g01830		AT5G04930	AT4G37760	AT4G00040	AT5G42650	At5g62470		AT5G23020
		AT5G54490		AT2G36330	AT2G25590			At5g01950		AT5G05100	AT4G37800	AT4G00500	AT5G42800	AT5G62480		AT5G23060
		At5g54730		AT2G36470	AT2G25625			AT5G02230		At5g05190	AT4G37980	At4g00700	AT5G43750	AT5G62490		AT5G23210
		AT5G55560		At2g36690	AT2G25660			AT5G02290		At5g05300	AT4G38160	AT4G00860	AT5G44020	At5g62920		AT5G23920
		AT5G56580		AT2G36880	AT2G25710			At5g03210		AT5G05320	AT4G38430	AT4G01560	AT5G44050	AT5G63450		AT5G24010
		AT5G56980		At2g36950	AT2G25720			At5g03320		AT5G05440	AT4G38660	AT4G01610	AT5G44500	At5g63790		AT5G24490
		At5g57190		At2g37040	AT2G25790			At5g03380		AT5G05460	AT4G38690	AT4G01720	AT5G44520	AT5G63980		AT5G25130
		AT5G57220		AT2G37110	AT2G25800			At5g03390		AT5G05730	AT4G38770	AT4G02030	AT5G45040	AT5G64560		AT5G25460
		AT5G57480		At2g37430	AT2G25830			At5g03720		At5g06300	AT4G38810	AT4G02060	AT5G45280	AT5G64770		AT5G25610
		At5g57560		At2g37710	AT2G25840			At5g04020		AT5G06320	At4g38840	AT4G02080	AT5G45310	At5g64900		AT5G25630
		AT5G58120		At2g37940	AT2G25900			At5g04330		AT5G06570	At4g38850	AT4G02220	AT5G45680	AT5G65020		AT5G26780
		At5g58430		AT2G37980	AT2G26330			At5g04340		AT5G06750	At4g38860	AT4G02380	AT5G46570	AT5G65280		AT5G27290
		AT5G58650		AT2G38250	AT2G26340			At5g04390		AT5G06960	AT4G39330	AT4G02410	AT5G46710	At5g65300		AT5G27560
		At5g58720		AT2G38290	AT2G26550			At5g04550		AT5G07340	AT4G39350	AT4G02570	AT5G47190	AT5G65380		AT5G27950
		AT5G58940		AT2G38360	AT2G26580			At5g04720		AT5G07360	AT4G39510	AT4G02580	AT5G47840	AT5G65990		AT5G28020
		At5g59450		At2g38470	AT2G26640			At5g04870		AT5G07770	AT4G39710	AT4G02930	AT5G48140	AT5G66400		AT5G28030
		At5g59550		AT2G38490	AT2G26680			At5g05140		AT5G07820	AT4G39800	AT4G02980	AT5G48220	At5g66650		At5g28300
		At5g59730		At2g38860	AT2G26690			At5g05190		AT5G07830	AT5G01015	AT4G03020	AT5G48450	AT5G66780		AT5G28500
		At5g59820		At2g38870	AT2G26730			At5g05300		AT5G08240	AT5G01090	AT4G03030	AT5G48490	AT5G67060		AT5G35370
		At5g60270		AT2G38900	AT2G26810			AT5G06320		AT5G08300	AT5G01240	AT4G03960	AT5G48770	At5g67080		At5g35480
		AT5G60900		AT2G38960	AT2G26900			At5g06490		AT5G08335	AT5G01520	AT4G04220	AT5G48790	AT5G67150		AT5G35490
		AT5G61160		At2g39200	AT2G26980			At5g06560		AT5G08380	AT5G01790	AT4G04490	AT5G48830	AT5G67160		AT5G35790
		AT5G61210		AT2G39210	AT2G27040			At5g06740		AT5G09290	AT5G01920	AT4G04500	AT5G48880	AT5G67210		AT5G36930
		AT5G61440		AT2G39350	AT2G27050			At5g07100		AT5G09330	AT5G02120	AT4G04510	AT5G49030	AT5G67300		AT5G37300
		At5g61560		AT2G39360	AT2G27060			AT5G08240		AT5G09420	AT5G02160	AT4G05020	AT5G49450	At5g67480		At5g38210
		At5g61600		At2g39380	AT2G27130			AT5G08350		At5g09800	AT5G02230	AT4G05070	AT5G50740			AT5G38510
		At5g61900		AT2G39390	AT2G27190			At5g09800		AT5G10290	AT5G02480	AT4G05390	AT5G50900			AT5G38980
		At5g62020		AT2G39400	AT2G27230			AT5G10380		AT5G10380	AT5G02710	AT4G07390	AT5G50960			At5g39020
		At5g62150		At2g39420	AT2G27290			At5g10695		At5g10695	At5g02760	AT4G08320	AT5G51110			AT5G39030
		At5g62470		AT2G39480	AT2G27470			At5g11650		AT5G10740	At5g02890	AT4G08390	AT5G51270			At5g39080
		AT5G62520		AT2G39520	AT2G27550			At5g11970		AT5G10760	AT5G02940	AT4G08850	AT5G51460			AT5G39210
		At5g62570		AT2G39530	AT2G27590			At5g12340		AT5G11000	AT5G03120	AT4G08960	AT5G51480			AT5G39710
		AT5G62620		AT2G39550	AT2G27810			At5g12880		At5g11650	AT5G03190	AT4G09320	AT5G51550			At5g40170
		AT5G62860		At2g39650	AT2G28100			AT5G12930		AT5G11920	At5g03230	AT4G09800	AT5G51560			AT5G40380
		At5g63130		AT2G39660	At2g28200			AT5G12940		At5g11970	AT5G03760	AT4G10480	AT5G51600			AT5G41050
		At5g63790		AT2G39710	AT2G28310			At5g12990		At5g12340	AT5G03940	AT4G10500	AT5G51650			AT5G41900
		At5g64120		AT2G39880	AT2G28350			At5g13080		AT5G12480	AT5G04360	AT4G10790	AT5G51720			AT5G42100
		At5g64260		AT2G39980	AT2G28410			AT5G13190		AT5G12890	AT5G04810	AT4G10840	At5g52310			AT5G42310
		AT5G64310		At2g40000	AT2G28470			At5g13200		At5g13080	At5g04820	AT4G10970	AT5G52440			At5g43270
		At5g64660		AT2G40090	At2g28550			At5g13530		AT5G13190	AT5G04900	AT4G11010	AT5G52920			AT5G43700
		At5g64870		AT2G40140	AT2G28605			AT5G14700		AT5G13320	AT5G05250	AT4G11220	AT5G52960			AT5G43710
		At5g64890		At2g40180	AT2G28720			At5g14730		At5g13490	AT5G05690	AT4G11380	AT5G53490			AT5G43750
		At5g64900		At2g40270	AT2G28800			At5g14930		AT5G13680	AT5G05740	AT4G11830	AT5G53500			AT5G44020
		At5g64905		AT2G40330	At2g28900			At5g15130		At5g14930	AT5G05960	AT4G11840	AT5G53580			At5g44060
		At5g65300		AT2G40890	AT2G28930			At5g15730		AT5G15550	AT5G06270	AT4G11890	AT5G54270			At5g44070
		AT5G65600		AT2G40950	AT2G28950			AT5G15870		At5g15730	AT5G07690	AT4G13810	AT5G54600			AT5G44130
		At5g66070		At2g41010	AT2G29180			At5g16190		AT5G15860	AT5G08000	AT4G13850	AT5G54980			AT5G44190
		At5g66210		At2g41090	AT2G29290			At5g16910		AT5G15870	AT5G08050	AT4G14270	AT5G55180			AT5G44290
		AT5G66320		At2g41100	AT2G29300			At5g17350		AT5G15980	AT5G08130	AT4G14320	AT5G55220			AT5G44410
		AT5G66490		AT2G41110	AT2G29320			At5g17680		AT5G16880	AT5G08330	AT4G14410	AT5G55400			AT5G44650
		AT5G66640		AT2G41160	AT2G29360			At5g18150		AT5G17060	AT5G09820	AT4G14420	AT5G55620			At5g44680
		At5g66650		AT2G41230	AT2G29510			At5g18360		AT5G17760	AT5G10160	AT4G14800	AT5G56170			AT5G45260
		At5g66850		AT2G41350	AT2G29550			At5g18400		AT5G17990	AT5G10180	AT4G15470	AT5G56590			At5g45340
		At5g67250		At2g41380	AT2G29630			AT5G18470		AT5G18310	AT5G10430	AT4G15475	AT5G56750			AT5G45380
		AT5G67340		AT2G41420	AT2G29650			At5g18490		AT5G18470	AT5G10540	AT4G15530	AT5G56780			AT5G45650
		AT5G67350		AT2G41430	At2g29660			At5g19240		At5g18490	AT5G10690	At4g15610	AT5G57100			AT5G45680
		At5g67450		AT2G41490	AT2G29980			At5g19260		AT5G18750	AT5G10930	AT4G15800	AT5G57170			AT5G45930
				AT2G41640	AT2G30010			AT5G20050		AT5G18780	AT5G12250	At4g16260	AT5G57340			AT5G45950
				AT2G41660	AT2G30070			At5g20230		At5g19240	AT5G12900	AT4G16330	AT5G57345			AT5G46050
				AT2G41690	AT2G30150			AT5G20410		AT5G19550	AT5G13000	AT4G16430	At5g57550			AT5G46270
				AT2G41705	AT2G30170			At5g20480		AT5G19875	AT5G13140	AT4G16450	AT5G57650			AT5G46290
				AT2G41800	AT2G30390			AT5G22250		AT5G19930	AT5G13240	AT4G16520	AT5G57700			At5g46330
				AT2G41860	At2g30520			At5g22530		At5g20230	AT5G13400	At4g16660	AT5G57960			AT5G46450
				At2g41880	At2g30600			At5g22540		AT5G20400	AT5G13460	AT4G16710	AT5G58090			At5g47610
				AT2G41900	AT2G30620			At5g22630		AT5G20950	AT5G13510	AT4G16720	AT5G58120			AT5G47820
				AT2G42010	AT2G30695			At5g22690		AT5G20960	AT5G13630	AT4G17230	AT5G58200			AT5G48150
				AT2G42060	AT2G30890			AT5G24110		AT5G21090	AT5G13730	AT4G17420	AT5G58260			AT5G48230
				AT2G42330	AT2G30930			At5g24210		AT5G22060	AT5G13740	At4g17500	AT5G58310			AT5G48380
				AT2G42350	AT2G31010			At5g24480		AT5G22250	AT5G13770	AT4G17720	AT5G58470			AT5G48730
				At2g42360	AT2G31040			At5g24590		AT5G22290	AT5G14320	AT4G17830	AT5G58870			AT5G48930
				AT2G42760	AT2G31070			At5g24600		AT5G22380	At5g14410	AT4G17940	AT5G58900			AT5G49030
				At2g42950	AT2G31190			At5g25170		At5g22530	AT5G14450	AT4G18040	AT5G59130			AT5G49910
				AT2G42980	At2g31380			At5g25440		At5g22540	AT5G14740	AT4G18250	AT5G60790			AT5G50180
				AT2G43000	At2g31750			AT5G25910		AT5G22570	AT5G14910	AT4G18930	AT5G62090			AT5G51550
				AT2G43140	AT2G31790			At5g25920		AT5G23520	AT5G14920	AT4G19010	AT5G62140			AT5G51720
				At2g43320	AT2G31840			AT5G25930		AT5G23850	AT5G15230	AT4G19400	AT5G62360			AT5G51950
				At2g43510	AT2G31890			AT5G26030		AT5G24110	AT5G15310	AT4G19670	AT5G62460			AT5G51970
				AT2G43520	AT2G32010			At5g26340		At5g24210	AT5G15350	AT4G19810	AT5G62670			AT5G52010
				AT2G43570	AT2G32100			At5g26770		AT5G24530	AT5G15410	AT4G19860	AT5G62840			AT5G52100
				At2g43590	AT2G32480			AT5G26920		AT5G24810	AT5G15580	AT4G20110	AT5G63060			AT5G52640
				AT2G43610	AT2G32560			At5g27420		At5g25440	At5g15770	AT4G20330	AT5G63310			AT5G52780
				At2g43620	AT2G32640			At5g28090		AT5G25930	AT5G16000	AT4G20840	AT5G63330			AT5G53110
				AT2G43630	AT2G32690			At5g28610		AT5G26030	AT5G16010	AT4G21105	AT5G64230			AT5G53170
				AT2G43850	AT2G32710			AT5G28630		At5g26340	AT5G16030	AT4G21150	AT5G64310			AT5G53490
				AT2G44010	AT2G32765			At5g35735		AT5G26700	AT5G16540	AT4G21160	AT5G64460			AT5G53550
				AT2G44080	AT2G32970			At5g37490		AT5G26731	AT5G17400	AT4G21580	AT5G64740			AT5G53860
				AT2G44170	AT2G32990			AT5G37770		AT5G26860	AT5G17520	AT4G21610	AT5G64850			AT5G53880
				AT2G44180	AT2G33180			At5g38210		AT5G26920	AT5G17670	AT4G21620	AT5G64860			AT5G54610
				AT2G44200	AT2G33250			At5g38310		At5g27420	AT5G17700	AT4G21810	AT5G65010			AT5G54630
				AT2G44350	AT2G33255			At5g39020		AT5G27430	AT5G17870	AT4G21850	AT5G65020			AT5G54980
				AT2G44360	AT2G33310			At5g39100		AT5G27600	At5g18060	AT4G21980	AT5G65220			AT5G55050
				At2g44370	AT2G33330			At5g39580		AT5G27760	AT5G18100	AT4G21990	AT5G65390			AT5G55220
				AT2G44380	AT2G33430			AT5G39670		AT5G27830	AT5G18460	AT4G22150	AT5G65460			AT5G55230
				AT2G44480	AT2G33500			At5g39785		AT5G27920	AT5G18590	AT4G22190	AT5G65610			AT5G55620
				At2g44490	AT2G33530			At5g40010		AT5G35200	AT5G18660	AT4G22310	AT5G65630			AT5G55740
				AT2G44660	AT2G33570			At5g40170		AT5G36930	AT5G19290	AT4G22750	AT5G65685			AT5G56040
				AT2G44790	At2g33790			At5g40460		AT5G37070	AT5G19940	AT4G22820	AT5G65790			AT5G56850
				AT2G45010	AT2G33800			At5g40540		AT5G37600	AT5G20270	AT4G23010	AT5G66100			AT5G56860
				AT2G45070	AT2G33850			At5g40910		AT5G37740	AT5G20630	AT4G23040	AT5G66190			AT5G57170
				AT2G45110	AT2G33860			At5g40920		AT5G37770	AT5G20935	At4g23150	AT5G66570			AT5G57180
				AT2G45140	AT2G34070			At5g41080		At5g38210	AT5G21100	AT4G23220	AT5G67260			At5g57550
				At2g45220	AT2G34300			AT5G41100		AT5G38710	AT5G22340	AT4G23280	ATCG00040			AT5G57710
				At2g45290	AT2G34460			At5g41550		AT5G38900	AT5G22460	AT4G23300	ATCG00050			At5g57780
				AT2G45570	AT2G34490			At5g41680		At5g39020	AT5G22580	AT4G23310	ATCG00065			AT5G57800
				AT2G45920	AT2G34510			At5g42010		AT5G39040	AT5G22640	AT4G23470	ATCG00130			AT5G58140
				AT2G46140	AT2G34620			At5g42050		AT5G39050	AT5G23010	AT4G23700	ATCG00160			AT5G58260
				AT2G46150	AT2G34640			At5g42380		AT5G39090	AT5G23060	AT4G23710	ATCG00170			AT5G58310
				AT2G46240	At2g34680			At5g42440		AT5G39670	AT5G23210	AT4G23810	ATCG00280			AT5G58940
				AT2G46270	AT2G34770			AT5G42650		At5g39785	AT5G23750	AT4G23885	ATCG00330			At5g58960
				AT2G46330	AT2G34860			At5g42830		AT5G40230	AT5G23820	AT4G24190	ATCG00360			AT5G59670
				AT2G46400	AT2G35040			At5g43170		AT5G40690	AT5G23860	AT4G24220	ATCG00420			At5g59730
				At2g46500	AT2G35060			At5g43890		At5g40760	AT5G23870	AT4G24330	ATCG00430			AT5G59750
				AT2G46620	AT2G35260			At5g44060		AT5G40780	AT5G23920	AT4G24450	ATCG00520			At5g60400
				AT2G46650	AT2G35450			At5g44070		At5g40920	AT5G24150	AT4G24470	ATCG00640			AT5G60840
				AT2G46740	At2g35470			At5g44350		AT5G41180	AT5G24160	AT4G24690	ATCG00650			AT5G60900
				AT2G46750	AT2G35500			At5g44870		At5g42050	AT5G24490	AT4G24740	ATCG00710			AT5G61130
				At2g46940	AT2G35620			At5g44910		At5g42380	AT5G24570	AT4G24920	ATCG00770			AT5G61420
				At2g47060	AT2G35760			At5g44980		At5g42830	AT5G25190	AT4G25030	ATCG00780			AT5G61590
				At2g47130	At2g35780			At5g44990		AT5G43100	AT5G25460	AT4G25630	ATCG00790			At5g61600
				At2g47140	AT2G35800			At5g45070		AT5G43190	AT5G25610	AT4G25720	ATCG00800			AT5G61660
				At2g47180	AT2G35820			At5g45090		AT5G43910	AT5G26820	AT4G25900	ATCG00810			AT5G61790
				AT2G47470	AT2G35840			At5g45110		At5g44060	AT5G27290	AT4G26060	ATCG00820			AT5G62140
				AT2G47490	AT2G35860			At5g45340		At5g44070	AT5G27350	AT4G26240	ATCG01020			AT5G62360
				AT2G47550	AT2G35880			At5g45630		AT5G44460	AT5G28020	AT4G26570	ATCG01060			AT5G62630
				AT2G47680	AT2G35940			At5g46080		AT5G44820	At5g28300	AT4G26620	ATCG01070			At5g62920
				At2g47730	AT2G36000			At5g46295		AT5G45000	AT5G28500	AT4G26840	ATCG01080			AT5G63180
				AT3G01140	AT2G36050			At5g46330		At5g45110	AT5G35170	AT4G26910	ATCG01110			AT5G63410
				AT3G01190	AT2G36130			At5g46470		AT5G45380	AT5G35360	AT4G26970	ATCG01120			AT5G63420
				AT3G01290	AT2G36145			At5g46510		AT5G45500	AT5G35490	AT4G27090				AT5G63780
				AT3G01420	AT2G36230			At5g46520		AT5G45510	AT5G35750	AT4G27230				AT5G63800
				AT3G01640	AT2G36390			AT5G46710		AT5G45800	AT5G35790	AT4G27270				AT5G63810
				AT3G01720	AT2G36430			At5g46780		AT5G46050	AT5G36910	AT4G27300				AT5G64040
				AT3G01820	AT2G36830			At5g46910		At5g46080	AT5G37260	AT4G27450				AT5G64330
				AT3G01830	At2g36870			At5g47070		At5g46230	AT5G38520	AT4G27830				AT5G64380
				AT3G01970	AT2G36990			AT5G47220		At5g46520	AT5G39210	AT4G27880				AT5G64410
				AT3G02070	AT2G37050			At5g47230		At5g47070	AT5G39860	AT4G28260				AT5G64620
				AT3G02140	At2g37080			At5g47240		AT5G47120	AT5G40380	At4g28390				AT5G64770
				AT3G02150	AT2G37130			At5g47340		AT5G47130	AT5G40890	AT4G28450				AT5G64860
				AT3G02240	AT2G37220			At5g47710		AT5G47220	AT5G41050	AT4G28460				AT5G64940
				AT3G02320	AT2G37330			At5g47850		AT5G47420	AT5G41760	AT4G28770				AT5G65010
				AT3G02360	AT2G37390			AT5G47910		AT5G47580	AT5G42070	AT4G29040				AT5G65020
				AT3G02550	AT2G37450			At5g47960		AT5G47730	AT5G42200	AT4G29130				AT5G65360
				At3g02800	AT2G37570			AT5G48380		At5g47850	At5g43270	AT4G29350				AT5G65440
				AT3G02840	AT2G37630			At5g48430		AT5G48290	AT5G43750	AT4G29390				AT5G65700
				AT3G02875	AT2G37640			At5g48530		AT5G48380	AT5G43810	AT4G29520				At5g65730
				AT3G02880	AT2G37660			AT5G48540		AT5G48540	AT5G43870	AT4G29660				AT5G65870
				AT3G03000	AT2G37790			At5g48655		AT5G48570	AT5G44010	AT4G29735				AT5G66490
				At3g03020	AT2G37860			AT5G49450		AT5G49570	AT5G44020	AT4G30190				AT5G66530
				AT3G03110	AT2G38120			At5g49520		AT5G49680	AT5G44130	AT4G30270				AT5G66770
				AT3G03440	AT2G38170			At5g49630		AT5G50200	AT5G44190	AT4G30490				AT5G66920
				AT3G03610	At2g38180			At5g51190		AT5G50460	AT5G44260	AT4G30960				AT5G67370
				AT3G03670	AT2G38460			At5g52050		At5g51190	AT5G44410	AT4G31170				AT5G67420
				AT3G03790	AT2G38480			At5g52400		AT5G51830	AT5G44520	AT4G31180				At5g67450
				AT3G04010	AT2G38750			At5g52670		AT5G52540	AT5G44530	AT4G31500
				At3g04070	AT2G38760			At5g52710		AT5G52640	At5g44680	AT4G31860
				At3g04110	AT2G38780			AT5G52740		AT5G52740	AT5G45040	AT4G31985
				AT3G04210	AT2G39000			AT5G52750		AT5G52750	AT5G45310	AT4G32150
				At3g04220	AT2G39010			AT5G52760		AT5G52760	AT5G45650	AT4G32470
				AT3G04580	AT2G39140			At5g52830		AT5G52810	AT5G45680	AT4G32940
				AT3G04605	AT2G39190			At5g52870		AT5G52820	AT5G45820	AT4G33030
				At3g04640	AT2G39280			At5g53130		AT5G53110	AT5G45930	At4g33050
				AT3G04710	AT2G39470			At5g53830		AT5G53120	AT5G45950	AT4G33250
				AT3G04720	AT2G39570			At5g54070		AT5G53370	AT5G46570	AT4G33510
				AT3G05050	AT2G39670			At5g54260		AT5G53400	At5g46690	AT4G33640
				AT3G05170	AT2G39700			AT5G54490		AT5G53550	AT5G47020	AT4G33865
				At3g05200	At2g39795			At5g54720		AT5G54140	AT5G47190	AT4G33950
				AT3G05230	At2g39850			At5g54730		AT5G54490	AT5G47370	AT4G34200
				AT3G05280	AT2G39870			At5g54850		AT5G54610	AT5G47550	AT4G34450
				AT3G05360	At2g39900			AT5G54860		At5g54720	At5g47610	AT4G34630
				At3g05370	AT2G39920			At5g56340		AT5G54840	AT5G48460	AT4G34680
				AT3G05390	AT2G39930			At5g57070		AT5G54860	AT5G48790	AT4G35110
				AT3G05400	AT2G40020			At5g57190		At5g55170	AT5G48880	AT4G35180
				AT3G05430	AT2G40150			AT5G57220		AT5G55450	AT5G48900	AT4G35230
				At3g05580	AT2G40300			At5g57510		AT5G55560	AT5G49100	AT4G35260
				AT3G05660	AT2G40540			At5g57560		AT5G55930	At5g50335	AT4G35360
				AT3G05710	AT2G40570			AT5G58120		AT5G56030	AT5G50420	AT4G35600
				AT3G05830	AT2G40720			At5g58170		AT5G56230	AT5G50740	AT4G35630
				AT3G05990	AT2G40760			At5g58430		AT5G56250	AT5G50800	At4g35770
				AT3G06000	AT2G40820			At5g58550		AT5G56260	AT5G51550	AT4G36030
				AT3G06190	AT2G40840			AT5G58630		AT5G56870	AT5G51560	AT4G36140
				AT3G06300	AT2G41000			At5g58680		AT5G57220	AT5G51720	AT4G36760
				AT3G06350	At2g41090			At5g58720		AT5G57910	AT5G51750	AT4G36800
				AT3G06370	AT2G41140			AT5G58940		AT5G58120	AT5G52100	AT4G36920
				AT3G06433	At2g41250			At5g59070		AT5G58350	AT5G52190	AT4G36970
				AT3G06500	At2g41310			At5g59220		At5g58430	At5g52310	AT4G37120
				At3g07040	AT2G41340			At5g59450		AT5G58570	AT5G52320	AT4G37370
				AT3G07090	AT2G41510			At5g59550		AT5G58620	AT5G52970	AT4G37640
				AT3G07190	AT2G41530			At5g59680		AT5G58710	AT5G53020	AT4G37830
				AT3G07370	AT2G41540			At5g59730		AT5G58940	AT5G53450	AT4G38100
				AT3G07390	AT2G41550			At5g59820		At5g59450	AT5G53490	AT4G38260
				AT3G07580	AT2G41560			At5g60270		At5g59550	AT5G53500	AT4G38540
				AT3G07600	AT2G41720			At5g60800		AT5G59670	AT5G53580	AT4G38920
				AT3G07680	AT2G41820			AT5G60900		At5g59680	AT5G53860	AT4G39100
				At3g07780	At2g41940			At5g61090		At5g59820	AT5G54160	AT4G39200
				AT3G07800	AT2G41950			AT5G61160		AT5G60280	AT5G54270	AT4G39260
				AT3G08030	AT2G41980			AT5G61210		At5g60800	AT5G54380	AT4G39270
				AT3G08630	AT2G41990			At5g61320		AT5G60900	AT5G54530	AT4G39640
				AT3G08640	AT2G42040			At5g61560		AT5G60950	AT5G54600	At4g39670
				At3g08710	AT2G42120			At5g61600		AT5G61010	AT5G55220	AT4G39830
				AT3G08720	AT2G42190			At5g61900		AT5G61060	AT5G55620	AT4G39940
				At3g08760	AT2G42220			At5g62020		AT5G61210	AT5G55740	AT4G39950
				AT3G08870	At2g42280			At5g62150		AT5G61250	AT5G56040	AT4G39980
				AT3G08970	AT2G42300			AT5G62460		At5g61600	AT5G56100	AT4G40030
				AT3G09000	AT2G42320			At5g62470		AT5G61790	AT5G56850	AT5G01220
				AT3G09010	At2g42570			At5g62570		At5g61900	AT5G56860	AT5G01540
				AT3G09020	AT2G42600			AT5G62620		At5g62150	AT5G57030	AT5G01650
				AT3G09270	At2g42610			At5g62770		AT5G62480	AT5G57040	AT5G01820
				AT3G09350	AT2G42690			At5g63130		AT5G62620	AT5G57170	AT5G02100
				AT3G09410	AT2G42710			At5g63790		At5g62770	AT5G57340	AT5G02290
				AT3G09440	AT2G42770			At5g64260		AT5G62900	AT5G57345	AT5G02380
				AT3G09480	AT2G42840			AT5G64310		AT5G63080	AT5G57760	AT5G02450
				AT3G09490	At2g42870			At5g64660		AT5G63680	AT5G57800	AT5G02790
				At3g09520	AT2G42920			At5g64870		At5g63790	AT5G58140	AT5G03290
				AT3G09560	AT2G43010			At5g64890		AT5G64000	AT5G58260	AT5G03345
				AT3G09640	AT2G43030			At5g64900		AT5G64190	AT5G58310	AT5G03350
				AT3G09810	AT2G43050			At5g64905		AT5G64410	At5g58480	AT5G03630
				At3g09830	AT2G43060			At5g65300		AT5G64510	AT5G58900	AT5G03850
				AT3G09920	AT2G43100			AT5G65600		At5g66070	AT5G59250	AT5G04750
				AT3G09940	At2g43260			At5g66070		At5g66210	AT5G59350	AT5G04930
				AT3G10120	AT2G43280			At5g66130		AT5G66320	AT5G59480	AT5G05010
				AT3G10300	AT2G43360			At5g66210		AT5G66630	AT5G60890	AT5G05110
				AT3G10500	AT2G43530			At5g66310		AT5G66640	AT5G61420	AT5G05320
				AT3G10640	AT2G43710			At5g66620		AT5G67340	At5g61570	AT5G05370
				AT3G10720	AT2G43800			AT5G66640		At5g67450	AT5G61660	AT5G05730
				AT3G10730	AT2G44640			At5g66650		AT5G67470	AT5G61810	AT5G06530
				AT3G10800	AT2G44680			At5g66800			AT5G62140	AT5G06820
				AT3G10930	At2g44740			At5g66850			AT5G62220	AT5G07340
				AT3G10960	AT2G44760			At5g67080			At5g62280	AT5G07360
				AT3G10985	AT2G44920			At5g67250			AT5G62350	AT5G07400
				AT3G11080	At2g44940			AT5G67340			AT5G62360	AT5G07470
				AT3G11150	AT2G45050			At5g67450			AT5G62430	AT5G07830
				AT3G11320	AT2G45160						AT5G62670	AT5G08240
				AT3G11330	AT2G45180						AT5G62720	AT5G08290
				AT3G11340	AT2G45190						AT5G63310	AT5G08300
				AT3G11420	AT2G45270						AT5G63780	AT5G08380
				At3g11820	AT2G45340						AT5G63810	AT5G08520
				At3g11840	AT2G45400						AT5G64030	AT5G09290
				AT3G11850	AT2G45470						AT5G64040	AT5G09850
				AT3G12030	At2g45530						AT5G64330	AT5G10170
				AT3G12040	AT2G45560						AT5G64380	AT5G10290
				AT3G12200	AT2G45590						AT5G64460	AT5G10380
				AT3G12360	AT2G45700						AT5G64620	AT5G10710
				AT3G12480	AT2G45770						AT5G64860	AT5G10740
				AT3G12510	AT2G45820						AT5G65020	AT5G10760
				AT3G12580	AT2G46030						AT5G65220	AT5G10840
				AT3G12700	AT2G46250						AT5G65310	AT5G10860
				AT3G12740	AT2G46420						AT5G65390	AT5G10980
				At3g12910	AT2G46680						AT5G65470	AT5G11000
				AT3G13050	At2g46690						At5g65640	AT5G11110
				AT3G13100	AT2G46710						At5g65730	AT5G11510
				AT3G13110	AT2G46910						AT5G66590	AT5G11520
				AT3G13235	AT2G47160						AT5G67070	AT5G11670
				AT3G13330	AT2G47440						AT5G67150	AT5G11920
				AT3G13380	AT2G47450						AT5G67280	AT5G12170
				AT3G13430	AT2G47590						AT5G67360	AT5G12420
				AT3G13610	AT2G47600						AT5G67370	AT5G12890
				AT3G13650	AT2G47790						At5g67390	AT5G12930
				At3g13790	AT2G47840							AT5G13190
				AT3G13910	AT2G47910							AT5G13320
				AT3G13950	At2g47930							At5g13490
				At3g14050	AT2G47940							AT5G13570
				AT3G14200	AT2G48030							AT5G14030
				At3g14225	AT2G48070							AT5G14040
				AT3G14700	AT2G48120							AT5G14700
				AT3G14840	AT2G48140							AT5G14780
				At3g14850	AT3G01180							AT5G14800
				AT3G14990	AT3G01310							AT5G15320
				At3g15060	AT3G01370							AT5G15400
				At3g15210	AT3G01440							AT5G15490
				AT3G15300	AT3G01480							AT5G15640
				AT3G15352	AT3G01660							AT5G15860
				AT3G15355	AT3G01740							AT5G15870
				AT3G15390	AT3G01770							AT5G16070
				AT3G15540	AT3G01810							AT5G16760
				At3g15760	AT3G01860							AT5G16880
				AT3G16030	AT3G01920							AT5G16970
				AT3G16050	AT3G01930							AT5G17060
				AT3G16150	AT3G02050							AT5G17380
				AT3G16220	AT3G02060							AT5G17860
				AT3G16270	AT3G02120							AT5G17990
				AT3G16500	AT3G02170							AT5G18130
				At3g16530	AT3G02250							AT5G18190
				At3g16720	At3g02380							AT5G18310
				AT3G16760	AT3G02450							AT5G18420
				At3g16860	AT3G02630							AT5G18470
				AT3G16870	AT3G02640							AT5G18780
				AT3G16940	AT3G02690							AT5G19140
				AT3G16990	AT3G02730							AT5G19320
				AT3G17000	AT3G02830							AT5G19440
				At3g17410	AT3G03130							AT5G19550
				AT3G17609	AT3G03250							AT5G19690
				At3g17700	AT3G03470							AT5G19960
				AT3G17710	AT3G03480							AT5G20050
				AT3G17770	AT3G03630							AT5G20090
				AT3G17780	AT3G03710							At5g20230
				AT3G17790	AT3G04260							AT5G20290
				AT3G17830	AT3G04290							AT5G20400
				AT3G18250	AT3G04340							AT5G20410
				AT3G18260	AT3G04550							AT5G20500
				AT3G18295	AT3G04730							AT5G20560
				AT3G18440	AT3G04760							AT5G20570
				At3g18560	At3g04810							AT5G20620
				AT3G18570	AT3G04860							AT5G20660
				At3g18690	AT3G04870							AT5G20900
				At3g18710	AT3G04890							AT5G20920
				AT3G18830	AT3G05100							AT5G20950
				AT3G18930	At3g05120							AT5G20960
				AT3G19010	AT3G05180							AT5G20990
				AT3G19120	AT3G05240							AT5G21090
				AT3G19130	AT3G05410							AT5G22250
				AT3G19190	AT3G05520							AT5G22270
				AT3G19260	AT3G05600							AT5G22300
				AT3G19360	AT3G05800							AT5G22950
				AT3G19450	AT3G05890							AT5G23740
				At3g19580	AT3G05900							AT5G23850
				AT3G19660	AT3G05910							AT5G24110
				AT3G19930	AT3G05940							AT5G24530
				AT3G19970	AT3G06030							AT5G25070
				At3g20340	AT3G06070							AT5G25770
				At3g20410	AT3G06080							AT5G25910
				AT3G20510	AT3G06140							AT5G25930
				AT3G20860	AT3G06150							AT5G26030
				AT3G20880	AT3G06200							AT5G26600
				AT3G21070	AT3G06440							AT5G26830
				At3g21080	AT3G06510							AT5G26920
				AT3G21210	AT3G06570							AT5G27170
				AT3G21220	AT3G06590							AT5G27600
				AT3G21230	AT3G06730							AT5G27840
				AT3G21240	AT3G06750							AT5G27850
				AT3G21520	AT3G06770							AT5G32440
				At3g21630	AT3G06840							AT5G33290
				AT3G21650	AT3G06950							AT5G33390
				AT3G21700	AT3G06980							AT5G35080
				At3g21780	AT3G07010							AT5G35680
				AT3G21800	AT3G07030							AT5G36880
				AT3G21970	AT3G07130							AT5G37070
				At3g22060	AT3G07310							AT5G37600
				At3g22160	AT3G07340							AT5G38630
				AT3G22240	AT3G07360							AT5G38650
				At3g22260	AT3G07410							AT5G38830
				AT3G22370	AT3G07430							AT5G38890
				AT3G22600	AT3G07470							AT5G38900
				AT3G22750	AT3G07540							AT5G39030
				AT3G22800	AT3G07550							AT5G39040
				AT3G22890	AT3G07630							AT5G39510
				At3g22910	AT3G07670							AT5G39570
				AT3G22950	AT3G07750							AT5G39670
				AT3G23030	AT3G07990							AT5G39950
				At3g23170	AT3G08000							AT5G40370
				At3g23230	AT3G08010							AT5G40670
				At3g23240	AT3G08030							AT5G40780
				AT3G23250	AT3G08510							AT5G41410
				AT3G23550	AT3G08600							AT5G41560
				AT3G23570	AT3G08770							AT5G42030
				AT3G23850	AT3G08860							AT5G42150
				AT3G24090	AT3G08920							AT5G42270
				AT3G24170	AT3G08940							AT5G42300
				At3g24500	AT3G09050							AT5G42320
				AT3G24503	AT3G09150							AT5G42790
				AT3G24530	AT3G09210							AT5G42890
				AT3G24810	AT3G09580							AT5G42980
				AT3G24840	AT3G09650							AT5G43260
				AT3G25070	AT3G09770							AT5G43440
				AT3G25230	AT3G09780							AT5G43460
				AT3G25600	AT3G10080							AT5G43710
				At3g25610	AT3G10140							AT5G43780
				AT3G25730	AT3G10160							AT5G43910
				At3g25780	AT3G10190							AT5G44090
				AT3G25790	AT3G10230							AT5G44240
				AT3G25900	AT3G10350							AT5G44320
				AT3G26020	AT3G10410							AT5G44580
				AT3G26090	AT3G10450							AT5G45010
				AT3G26210	AT3G10520							AT5G45260
				AT3G26230	At3g10525							AT5G45380
				AT3G26470	At3g10710							AT5G45800
				AT3G26670	AT3G10760							AT5G46050
				At3g26680	AT3G10840							AT5G46680
				AT3G26830	AT3G10910							AT5G47050
				At3g26910	AT3G10940							AT5G47120
				At3g26980	AT3G10970							AT5G47200
				AT3G27010	At3g11090							AT5G47220
				AT3G28210	At3g11410							AT5G47370
				At3g28340	AT3G11490							AT5G47420
				At3g28450	AT3G11590							AT5G47570
				AT3G28480	AT3G11660							AT5G47580
				AT3G28540	AT3G11670							AT5G47910
				AT3G28580	AT3G11690							AT5G48370
				At3g28850	AT3G11750							AT5G48380
				AT3G28890	AT3G11945							AT5G48540
				AT3G28930	AT3G12080							AT5G48590
				AT3G28940	AT3G12110							AT5G49500
				AT3G29075	AT3G12610							AT5G49540
				AT3G29160	AT3G12670							AT5G50200
				AT3G29210	AT3G12685							AT5G50400
				At3g29400	AT3G12930							AT5G50460
				AT3G29575	AT3G12950							AT5G50780
				At3g30180	AT3G13000							AT5G50840
				AT3G30585	AT3G13030							AT5G50900
				AT3G42830	AT3G13040							AT5G51040
				AT3G43210	AT3G13062							AT5G51070
				AT3G43240	AT3G13120							AT5G51620
				AT3G43430	AT3G13180							AT5G51770
				AT3G44110	AT3G13190							AT5G51830
				At3g44260	AT3G13510							AT5G51940
				At3g44350	AT3G13560							AT5G52020
				At3g44400	AT3G13672							AT5G52240
				AT3G44630	AT3G13740							AT5G52390
				AT3G44720	AT3G13750							AT5G52450
				AT3G44840	AT3G13810							AT5G52470
				At3g45040	AT3G13880							AT5G52560
				AT3G45060	AT3G13980							AT5G52630
				AT3G45260	AT3G14067							AT5G52740
				AT3G45330	AT3G14110							AT5G52750
				At3g45640	AT3G14120							AT5G52760
				At3g45730	AT3G14210							AT5G52810
				AT3G46110	AT3G14220							AT5G52820
				AT3G46230	AT3G14240							AT5G52840
				AT3G46280	AT3G14310							AT5G53000
				AT3G46290	AT3G14330							AT5G53120
				At3g46600	AT3G14350							AT5G53140
				AT3G46620	AT3G14450							AT5G53330
				AT3G46690	AT3G14640							AT5G53400
				At3g46930	AT3G14650							AT5G53550
				AT3G47060	AT3G14660							AT5G53800
				At3g47380	AT3G14760							AT5G53870
				At3g47480	AT3G15000							AT5G54160
				At3g47540	AT3G15095							AT5G54310
				AT3G47550	AT3G15110							AT5G54490
				At3g47570	AT3G15190							AT5G54500
				AT3G47780	AT3G15220							AT5G54760
				AT3G48020	AT3G15480							AT5G54860
				AT3G48080	AT3G15570							At5g54960
				At3g48090	AT3G15680							AT5G55070
				At3g48450	AT3G15720							AT5G55190
				AT3G48570	AT3G15840							AT5G55290
				At3g48640	AT3G15850							AT5G55600
				At3g48650	AT3G15900							AT5G55850
				AT3G48690	AT3G15950							AT5G55920
				AT3G48700	AT3G16000							AT5G56150
				AT3G48760	AT3G16250							AT5G56630
				AT3G48850	AT3G16260							AT5G56670
				AT3G48890	AT3G16290							AT5G57020
				AT3G49130	AT3G16370							AT5G57030
				AT3G49210	AT3G16450							AT5G57060
				At3g49350	AT3G16520							AT5G57220
				AT3G49370	AT3G16560							AT5G57630
				At3g49530	At3g16570							AT5G57660
				AT3G49620	AT3G16690							AT5G58290
				AT3G49780	AT3G16750							AT5G58350
				At3g50140	AT3G16850							AT5G58420
				AT3G50190	AT3G16950							AT5G58630
				At3g50260	AT3G17040							AT5G58710
				AT3G50310	AT3G17120							AT5G58740
				AT3G50340	AT3G17130							AT5G58940
				AT3G50480	AT3G17170							AT5G59140
				At3g50760	AT3G17310							AT5G59210
				At3g50770	AT3G17350							AT5G59780
				AT3G50850	AT3G17470							At5g59820
				At3g50900	AT3G17510							AT5G59880
				AT3G50910	AT3G17790							AT5G59890
				AT3G50920	AT3G17840							AT5G60280
				AT3G50930	AT3G17930							AT5G60460
				At3g50950	AT3G18000							AT5G60790
				AT3G51030	AT3G18050							AT5G60900
				AT3G51160	AT3G18080							AT5G60950
				AT3G51330	AT3G18110							AT5G61160
				AT3G51360	AT3G18390							AT5G61210
				AT3G51370	AT3G18420							AT5G61450
				AT3G51440	AT3G18490							AT5G61500
				At3g51450	AT3G18680							AT5G61510
				AT3G51460	AT3G18800							AT5G61520
				AT3G51590	At3g18870							AT5G61530
				AT3G51660	AT3G18890							AT5G61590
				AT3G51890	AT3G18910							AT5G61760
				AT3G51920	AT3G18940							AT5G61790
				AT3G51990	AT3G19000							AT5G61930
				AT3G52120	At3g19370							AT5G61960
				AT3G52190	AT3G19400							AT5G61970
				AT3G52400	AT3G19480							AT5G62440
				At3g52430	AT3G19590							AT5G62620
				At3g52450	At3g19680							AT5G62740
				AT3G52710	AT3G19710							AT5G62900
				At3g52800	AT3G19720							AT5G63030
				AT3G52870	AT3G19800							AT5G63670
				AT3G53000	AT3G19810							AT5G63680
				At3g53150	AT3G19820							AT5G63800
				At3g53160	AT3G19850							AT5G63930
				AT3G53180	AT3G19900							AT5G63980
				AT3G53200	At3g20015							AT5G64000
				AT3G53230	AT3G20100							AT5G64300
				AT3G53260	AT3G20120							AT5G64350
				AT3G53270	AT3G20230							AT5G64510
				At3g53280	AT3G20240							AT5G64770
				AT3G53480	AT3G20260							AT5G65110
				At3g53600	AT3G20370							AT5G65430
				AT3G53650	AT3G20680							AT5G65600
				AT3G53670	AT3G20790							AT5G65720
				AT3G53780	AT3G20810							AT5G65910
				AT3G53810	AT3G20820							AT5G66040
				AT3G54030	AT3G20930							AT5G66320
				AT3G54040	AT3G21055							AT5G66640
				At3g54100	AT3G21060							AT5G66680
				AT3G54110	AT3G21190							AT5G66760
				AT3G54130	AT3G21250							AT5G67330
				AT3G54150	AT3G21260							AT5G67340
				At3g54420	AT3G21360							AT5G67500
				AT3G54640	AT3G21400							AT5G67600
				AT3G54810	AT3G21550							ATMG01040
				AT3G54850	AT3G21560							ATMG01060
				AT3G54950	AT3G21580
				AT3G54960	AT3G21670
				AT3G55050	AT3G21750
				At3g55150	At3g21770
				AT3G55270	AT3G22104
				AT3G55410	AT3G22120
				At3g55430	AT3G22150
				AT3G55450	At3g22210
				At3g55470	AT3G22300
				AT3G55560	At3g22550
				AT3G55700	AT3G22640
				AT3G55740	AT3G22740
				AT3G55840	AT3G22760
				AT3G55870	AT3G22790
				AT3G55950	At3g22970
				At3g55980	AT3G23000
				At3g56410	AT3G23020
				AT3G56440	AT3G23070
				At3g56710	AT3G23080
				AT3G56880	AT3G23340
				At3g57120	At3g23410
				AT3G57280	AT3G23700
				At3g57330	AT3G23730
				AT3G57380	AT3G23760
				AT3G57390	AT3G23790
				At3g57450	AT3G23805
				AT3G57460	AT3G23890
				AT3G57480	AT3G23930
				AT3G57530	AT3G24190
				AT3G57550	AT3G24430
				At3g57630	AT3G24590
				AT3G57700	AT3G24890
				At3g57750	AT3G25290
				At3g57760	AT3G25410
				AT3G57780	AT3G25500
				At3g57880	AT3G25530
				AT3G58600	AT3G25545
				At3g59080	AT3G25660
				AT3G59290	AT3G25680
				At3g59350	AT3G25690
				AT3G59480	AT3G25740
				AT3G59660	AT3G25805
				At3g59700	AT3G25860
				AT3G59760	At3g25930
				AT3G59900	AT3G26060
				At3g60120	AT3G26100
				At3g60140	AT3G26280
				AT3G60200	AT3G26290
				AT3G60420	AT3G26300
				AT3G60540	AT3G26330
				AT3G60680	AT3G26450
				At3g60690	AT3G26490
				At3g61190	AT3G26580
				AT3G61760	AT3G26630
				AT3G61810	AT3G26710
				AT3G61980	AT3G26740
				AT3G62150	AT3G26782
				AT3G62240	AT3G26890
				At3g62260	AT3G26900
				AT3G62600	AT3G27020
				AT3G62780	AT3G27050
				AT3G62920	AT3G27060
				AT3G63010	AT3G27200
				AT3G63380	AT3G27350
				AT3G63460	At3g27550
				AT3G63500	AT3G27650
				AT4G00240	AT3G27690
				At4g00300	AT3G27840
				AT4G00330	AT3G27925
				AT4G00360	AT3G28040
				AT4G00570	AT3G28050
				AT4G00900	AT3G28080
				AT4G00955	AT3G28130
				At4g00970	AT3G28200
				At4g01010	AT3G28220
				At4g01090	AT3G28270
				AT4G01250	AT3G28460
				AT4G01370	AT3G28860
				AT4G01630	At3g28920
				AT4G01660	AT3G29030
				At4g01700	AT3G29185
				AT4G01720	AT3G29290
				At4g01740	AT3G29320
				At4g01870	AT3G29375
				AT4G01920	At3g30180
				AT4G01950	AT3G30300
				AT4G01960	AT3G32930
				At4g02075	AT3G33520
				At4g02195	AT3G42860
				AT4G02200	AT3G43220
				AT4G02300	AT3G43540
				At4g02330	AT3G43600
				AT4G02340	AT3G43610
				AT4G02350	AT3G43670
				AT4G02380	AT3G44020
				AT4G02410	AT3G44450
				AT4G02550	AT3G44750
				AT4G02660	AT3G44820
				AT4G02730	AT3G44970
				AT4G02940	AT3G45100
				AT4G03430	AT3G45160
				AT4G03480	At3g45210
				AT4G03510	AT3G45230
				AT4G04080	AT3G45430
				AT4G04220	AT3G45780
				At4g04480	AT3G45850
				AT4G04490	At3g45900
				AT4G04510	AT3G45970
				AT4G04590	AT3G46100
				AT4G04610	At3g46130
				At4g04800	AT3G46780
				AT4G04960	AT3G46940
				AT4G05020	AT3G46970
				AT4G05240	AT3G47070
				AT4G05390	AT3G47160
				AT4G07750	AT3G47430
				AT4G08180	AT3G47450
				AT4G08330	At3g47500
				AT4G08470	AT3G47560
				AT4G08480	AT3G47620
				At4g08500	AT3G47650
				AT4G08690	AT3G47860
				AT4G08710	AT3G48040
				AT4G08770	AT3G48110
				At4g08780	AT3G48190
				AT4G08850	AT3G48200
				AT4G09300	AT3G48250
				AT4G09420	At3g48360
				AT4G09460	AT3G48420
				AT4G09560	AT3G48500
				At4g09570	AT3G48720
				AT4G10040	AT3G48730
				AT4G10140	AT3G48740
				AT4G10380	AT3G49000
				AT4G10970	At3g49140
				At4g11000	AT3G49220
				AT4G11170	AT3G49260
				At4g11280	AT3G49320
				AT4G11290	AT3G49360
				At4g11300	AT3G49470
				At4g11330	AT3G49500
				AT4G11350	AT3G49670
				At4g11370	AT3G49740
				At4g11470	AT3G50070
				AT4G11480	AT3G50240
				AT4G11530	AT3G50270
				At4g11650	At3g50440
				AT4G11670	AT3G50530
				AT4G11840	AT3G50560
				At4g11850	AT3G50570
				AT4G11890	AT3G50630
				AT4G12010	AT3G50685
				AT4G12040	AT3G50700
				AT4G12070	At3g50750
				At4g12120	AT3G50820
				AT4G12250	AT3G51150
				AT4G12350	AT3G51290
				AT4G12400	AT3G51420
				At4g12470	AT3G51510
				AT4G12490	AT3G51820
				AT4G12500	At3g51860
				At4g12720	AT3G51870
				At4g13180	AT3G51950
				At4g13420	AT3G52150
				AT4G14220	AT3G52155
				AT4G14350	At3g52170
				At4g14365	AT3G52180
				AT4G14400	AT3G52380
				AT4G14420	AT3G52720
				AT4G14600	AT3G52750
				AT4G14610	AT3G52840
				At4g14630	AT3G52920
				At4g14680	AT3G52940
				AT4G15120	AT3G53190
				AT4G15130	At3g53250
				AT4G15270	AT3G53380
				AT4G15370	AT3G53420
				AT4G15400	AT3G53460
				AT4G15530	AT3G53560
				At4g15550	At3g53700
				At4g15610	AT3G53800
				At4g15975	AT3G53920
				AT4G16000	AT3G53950
				AT4G16240	At3g53980
				At4g16260	AT3G54050
				AT4G16440	AT3G54090
				AT4G16500	AT3G54220
				At4g16660	AT3G54290
				AT4G16760	AT3G54400
				At4g16820	AT3G54690
				AT4G16840	AT3G54790
				AT4G17030	AT3G54820
				AT4G17070	AT3G54900
				AT4G17215	At3g54920
				AT4G17230	AT3G55130
				At4g17250	AT3G55170
				AT4G17410	AT3G55250
				AT4G17420	AT3G55420
				At4g17490	AT3G55630
				At4g17500	AT3G55710
				At4g17615	AT3G55800
				AT4G17650	AT3G56010
				AT4G17720	AT3G56040
				At4g18170	At3g56070
				AT4G18250	AT3G56080
				AT4G18430	AT3G56090
				At4g18880	AT3G56130
				AT4G18910	AT3G56270
				AT4G18950	AT3G56330
				AT4G19140	AT3G56370
				AT4G19200	AT3G56430
				At4g19370	AT3G56480
				AT4G19460	AT3G56580
				AT4G19810	AT3G56650
				AT4G19880	AT3G56690
				AT4G19960	AT3G56900
				At4g20000	AT3G56910
				AT4G20110	AT3G57010
				AT4G20140	AT3G57040
				AT4G20220	AT3G57080
				AT4G20460	AT3G57180
				AT4G20470	AT3G57190
				At4g20780	AT3G57220
				AT4G20800	AT3G57320
				At4g20830	AT3G57490
				At4g20860	AT3G57710
				AT4G21120	AT3G57780
				AT4G21180	AT3G57785
				At4g21380	AT3G57800
				At4g21390	AT3G57930
				At4g21400	At3g58120
				AT4G21410	AT3G58140
				AT4G21500	AT3G58670
				AT4G21560	AT3G58690
				At4g21680	AT3G58830
				AT4G21700	At3g58840
				AT4G21850	AT3G58970
				AT4G21870	At3g58990
				AT4G21940	AT3G59040
				AT4G22070	AT3G59060
				AT4G22320	AT3G59110
				At4g22470	AT3G59370
				AT4G22530	AT3G59400
				AT4G22590	AT3G59650
				At4g22640	At3g59940
				AT4G22680	AT3G59980
				At4g22780	AT3G60180
				AT4G22820	AT3G60290
				AT4G22940	AT3G60320
				At4g22980	AT3G60370
				AT4G23010	AT3G60380
				At4g23030	AT3G60530
				AT4G23040	At3g60630
				AT4G23060	AT3G60810
				AT4G23130	AT3G61100
				At4g23150	AT3G61220
				At4g23180	AT3G61260
				At4g23190	AT3G61310
				At4g23200	AT3G61550
				At4g23210	AT3G61590
				AT4G23220	AT3G61780
				At4g23260	AT3G61820
				AT4G23270	AT3G61880
				AT4G23280	AT3G61890
				AT4G23290	AT3G62000
				AT4G23300	AT3G62040
				AT4G23310	AT3G62110
				AT4G23470	AT3G62300
				AT4G23493	AT3G62390
				At4g23570	AT3G62410
				At4g23610	AT3G62550
				AT4G23700	At3g62630
				AT4G23810	AT3G62650
				AT4G23850	AT3G62660
				AT4G23885	At3g62680
				AT4G23960	AT3G62910
				At4g24110	AT3G63120
				AT4G24140	AT3G63160
				At4g24160	AT3G63170
				AT4G24190	AT3G63190
				At4g24240	At3g63200
				AT4G24350	At3g63210
				At4g24380	AT3G63250
				AT4G24400	AT3G63410
				AT4G24570	AT3G63520
				AT4G24920	AT4G00030
				AT4G25020	AT4G00040
				AT4G25030	AT4G00180
				AT4G25070	AT4G00231
				AT4G25110	AT4G00340
				AT4G25200	AT4G00350
				At4g25350	AT4G00370
				At4g25390	AT4G00400
				AT4G25520	AT4G00430
				AT4G25710	AT4G00480
				AT4G25720	AT4G00490
				At4g25810	At4g00680
				AT4G25900	AT4G00740
				AT4G26060	AT4G00750
				AT4G26070	AT4G00880
				At4g26120	AT4G00895
				At4g26200	AT4G00950
				AT4G26260	AT4G00990
				AT4G26270	AT4G01050
				AT4G26750	AT4G01130
				AT4G26910	AT4G01140
				AT4G26970	AT4G01310
				AT4G27270	AT4G01330
				At4g27280	At4g01410
				AT4G27300	AT4G01460
				AT4G27350	AT4G01510
				AT4G27420	At4g01650
				AT4G27480	AT4G01800
				AT4G27500	AT4G02010
				AT4G27652	AT4G02020
				AT4G27730	AT4G02060
				AT4G27970	AT4G02130
				At4g28085	AT4G02210
				AT4G28140	AT4G02290
				AT4G28290	AT4G02510
				At4g28350	AT4G02530
				At4g28400	AT4G02610
				AT4G28420	AT4G02680
				AT4G28460	AT4G02770
				AT4G28480	AT4G02790
				At4g28703	AT4G02920
				At4g29050	AT4G02990
				AT4G29330	At4g03070
				AT4G29520	AT4G03150
				At4g29740	At4g03190
				AT4G29780	AT4G03210
				AT4G29810	At4g03400
				AT4G29960	At4g04330
				AT4G30060	AT4G04340
				AT4G30160	AT4G04350
				AT4G30190	AT4G04630
				At4g30210	AT4G04640
				AT4G30230	AT4G04840
				At4g30280	AT4G04850
				At4g30290	AT4G04890
				AT4G30340	AT4G04950
				At4g30350	AT4G05190
				AT4G30390	AT4G05330
				At4g30430	AT4G05410
				AT4G30490	AT4G05520
				AT4G30500	AT4G08685
				AT4G30530	AT4G08920
				AT4G30600	At4g08950
				AT4G30640	AT4G09010
				At4g30670	AT4G09020
				AT4G31500	AT4G09350
				AT4G31550	AT4G09490
				AT4G31800	At4g09500
				AT4G31940	AT4G09520
				At4g31950	AT4G09640
				AT4G31970	AT4G09650
				AT4G31980	AT4G09670
				AT4G32020	AT4G09760
				At4g32030	AT4G09810
				At4g32060	AT4G09890
				AT4G32140	AT4G09900
				At4g32300	AT4G09970
				AT4G32400	AT4G10060
				AT4G32650	AT4G10300
				At4g32870	At4g10330
				AT4G33020	AT4G10470
				At4g33050	AT4G11100
				At4g33300	AT4G11175
				AT4G33430	AT4G11460
				AT4G33720	AT4G11960
				AT4G33890	AT4G12030
				AT4G33910	At4g12080
				At4g33920	AT4G12110
				At4g33985	AT4G12390
				AT4G34050	AT4G12420
				AT4G34120	AT4G12600
				AT4G34150	AT4G12690
				At4g34180	AT4G12730
				AT4G34200	AT4G12880
				At4g34230	At4g12970
				At4g34390	AT4G12980
				At4g34460	AT4G13020
				AT4G34480	AT4G13140
				AT4G34630	AT4G13170
				AT4G34710	AT4G13200
				At4g34770	AT4G13220
				At4g35060	AT4G13250
				At4g35070	AT4G13670
				AT4G35110	At4g13770
				AT4G35170	AT4G13840
				AT4G35180	AT4G14100
				AT4G35380	At4g14130
				At4g35480	AT4G14210
				AT4G35500	AT4G14240
				AT4G35600	AT4G14270
				AT4G35630	AT4G14290
				AT4G35940	AT4G14480
				At4g35985	AT4G14510
				AT4G36010	AT4G14540
				AT4G36030	AT4G14660
				AT4G36110	AT4G14760
				AT4G36140	AT4G14870
				AT4G36150	AT4G14890
				At4g36220	AT4G14900
				AT4G36430	AT4G15110
				AT4G36480	AT4G15490
				At4g36500	AT4G15510
				At4g36550	At4g15620
				At4g36640	AT4G15640
				AT4G36670	AT4G15790
				AT4G36990	AT4G15830
				At4g37290	AT4G15840
				AT4G37370	AT4G15920
				AT4G37640	AT4G15930
				At4g37670	AT4G16190
				At4g37710	AT4G16340
				AT4G37770	AT4G16360
				AT4G37780	AT4G16390
				At4g37900	AT4G16442
				AT4G37990	At4g16447
				AT4G38260	AT4G16563
				AT4G38540	AT4G16670
				At4g38550	AT4G16710
				At4g38560	AT4G16880
				AT4G38830	AT4G16980
				At4g38840	AT4G17080
				At4g38940	AT4G17150
				At4g39030	AT4G17190
				AT4G39230	AT4G17245
				AT4G39270	AT4G17340
				AT4G39320	AT4G17360
				At4g39570	AT4G17460
				AT4G39640	AT4G17520
				At4g39670	AT4G17560
				At4g39675	AT4G17600
				AT4G39780	AT4G17610
				AT4G39820	AT4G17740
				AT4G39830	AT4G17760
				AT4G39840	AT4G17770
				AT4G39890	AT4G17870
				AT4G39940	AT4G17880
				AT4G39950	AT4G18030
				AT4G39980	AT4G18240
				At4g40020	AT4G18370
				AT4G40070	AT4G18390
				At4g40080	AT4G18460
				AT5G01180	AT4G18480
				AT5G01340	AT4G18520
				AT5G01380	AT4G18570
				AT5G01450	AT4G18700
				AT5G01500	AT4G18740
				AT5G01540	AT4G18970
				At5g01550	AT4G19070
				At5g01560	AT4G19100
				AT5G01610	AT4G19160
				At5g01730	AT4G19170
				At5g01830	AT4G19420
				AT5G01850	AT4G19430
				At5g01950	AT4G19530
				AT5G01960	AT4G19840
				AT5G01980	AT4G19985
				AT5G02020	AT4G20020
				AT5G02070	AT4G20070
				AT5G02100	AT4G20130
				AT5G02270	AT4G20260
				AT5G02290	AT4G20370
				AT5G02430	AT4G20430
				AT5G02480	AT4G20760
				At5g02490	AT4G20840
				AT5G02550	AT4G20870
				AT5G02560	AT4G20930
				AT5G02630	AT4G21190
				At5g02760	AT4G21210
				AT5G02780	AT4G21280
				AT5G02800	At4g21510
				AT5G03020	AT4G21650
				AT5G03030	AT4G21870
				AT5G03080	AT4G21960
				AT5G03160	AT4G22010
				AT5G03290	AT4G22120
				At5g03320	AT4G22190
				At5g03380	AT4G22200
				At5g03390	At4g22250
				AT5G03490	AT4G22410
				AT5G03610	AT4G22540
				AT5G03630	AT4G22570
				AT5G03700	AT4G22730
				AT5G03730	AT4G22756
				At5g04020	AT4G22890
				AT5G04170	AT4G23400
				AT5G04310	At4g23600
				At5g04340	AT4G23680
				AT5G04540	AT4G23740
				AT5G04630	AT4G23800
				At5g04720	AT4G23820
				AT5G04760	AT4G23870
				At5g04870	AT4G23890
				AT5G04930	AT4G23940
				AT5G04980	AT4G24090
				At5g05140	AT4G24120
				At5g05190	AT4G24210
				At5g05300	AT4G24510
				AT5G05340	AT4G24530
				AT5G05410	AT4G24610
				AT5G05570	AT4G24660
				AT5G05730	AT4G24700
				AT5G05850	AT4G24750
				AT5G06320	AT4G24760
				At5g06560	AT4G24780
				AT5G06570	AT4G24810
				At5g06740	AT4G25080
				AT5G06750	AT4G25450
				AT5G07010	AT4G25630
				AT5G07070	AT4G25700
				AT5G07150	At4g25780
				AT5G07280	AT4G25835
				AT5G07340	AT4G25910
				AT5G07390	AT4G25990
				AT5G07440	AT4G26130
				AT5G07460	AT4G26320
				AT5G07910	AT4G26370
				AT5G08200	At4g26430
				AT5G08240	AT4G26480
				AT5G08300	At4g26520
				AT5G08335	AT4G26530
				AT5G08350	AT4G26555
				AT5G09730	AT4G26630
				AT5G09790	At4g26670
				At5g09800	AT4G26700
				AT5G10030	AT4G26760
				AT5G10190	AT4G26780
				AT5G10520	AT4G26850
				At5g10695	AT4G26860
				AT5G10740	AT4G27030
				AT5G10820	AT4G27050
				AT5G10830	AT4G27180
				AT5G11000	AT4G27230
				AT5G11100	AT4G27240
				AT5G11210	AT4G27390
				AT5G11250	AT4G27430
				At5g11650	AT4G27440
				AT5G11670	AT4G27520
				AT5G11730	AT4G27700
				AT5G11920	AT4G27710
				AT5G11940	AT4G27720
				At5g11970	AT4G27760
				AT5G12010	AT4G27800
				AT5G12020	AT4G27820
				At5g12030	At4g28040
				At5g12050	AT4G28050
				AT5G12170	AT4G28080
				At5g12340	AT4G28180
				AT5G12420	AT4G28190
				AT5G12480	AT4G28200
				At5g12880	AT4G28210
				AT5G12890	At4g28240
				AT5G12930	AT4G28640
				At5g13080	AT4G28660
				AT5G13170	AT4G28740
				AT5G13190	AT4G28760
				At5g13200	AT4G28780
				AT5G13220	AT4G29020
				AT5G13320	AT4G29030
				AT5G13330	AT4G29060
				AT5G13420	AT4G29080
				At5g13490	AT4G29360
				AT5G13500	AT4G29590
				AT5G13550	At4g29720
				AT5G13750	AT4G29820
				AT5G13820	AT4G30000
				AT5G14310	AT4G30020
				AT5G14470	AT4G30310
				AT5G14640	AT4G30330
				AT5G14700	AT4G30440
				At5g14730	AT4G30520
				AT5G14760	AT4G30580
				At5g14930	AT4G30610
				At5g15130	AT4G30620
				AT5G15210	AT4G30660
				AT5G15490	At4g30670
				AT5G15640	AT4G30690
				At5g15730	AT4G30720
				AT5G15870	AT4G30825
				AT5G16080	AT4G30993
				AT5G16200	AT4G31040
				AT5G16300	AT4G31050
				AT5G16510	AT4G31120
				AT5G16570	AT4G31150
				AT5G16800	AT4G31310
				AT5G16830	At4g31320
				At5g16910	AT4G31530
				AT5G16970	AT4G31560
				AT5G17060	AT4G31600
				AT5G17330	AT4G31780
				At5g17350	AT4G31805
				AT5G17380	AT4G31840
				AT5G17770	AT4G31850
				AT5G17890	AT4G31910
				AT5G17990	AT4G32290
				AT5G18070	AT4G32320
				At5g18150	AT4G32330
				AT5G18180	AT4G32340
				AT5G18290	AT4G32410
				AT5G18310	At4g32460
				At5g18400	AT4G32520
				AT5G18470	AT4G32570
				At5g18490	AT4G32605
				AT5G18750	AT4G32690
				AT5G18780	AT4G32710
				AT5G18840	At4g32890
				At5g19240	AT4G32940
				AT5G19250	AT4G32950
				AT5G19440	AT4G32980
				AT5G19550	AT4G33000
				AT5G19880	AT4G33150
				At5g19890	AT4G33460
				AT5G19930	AT4G33470
				AT5G19980	AT4G33490
				AT5G20050	AT4G33500
				AT5G20110	AT4G33660
				At5g20230	AT4G33666
				AT5G20400	AT4G33670
				At5g20480	At4g33700
				AT5G20790	At4g33960
				AT5G20910	AT4G34020
				AT5G20960	AT4G34090
				AT5G20990	AT4G34160
				AT5G21130	AT4G34250
				AT5G22060	AT4G34260
				AT5G22250	AT4G34290
				AT5G22270	AT4G34560
				AT5G22280	AT4G34610
				AT5G22290	AT4G34730
				AT5G22300	AT4G34740
				AT5G22380	At4g34750
				AT5G22450	At4g34760
				At5g22530	At4g34770
				At5g22690	AT4G34830
				AT5G23000	At4g34950
				AT5G23520	AT4G34970
				AT5G23710	AT4G34980
				AT5G23850	AT4G35020
				AT5G24030	AT4G35240
[truncated: 655 more rows]
