# Supplementary material for: Expression-based network biology identifies immune-related functional modules involved in plant defense
Source: BMC Genomics. 2014 Jun 3;15:421. doi: 10.1186/1471-2164-15-421 (PMC4070563; doi:10.1186/1471-2164-15-421)
Supplement: Supplementary file 11 — Additional file 11: Table S3: Identification of 156 immune-related modules. Size of each module is indicated. (XLS 146 KB) [file 12864_2013_6122_MOESM11_ESM.xls]

## Sheet: 156 modules
Table S3 Identification of 156 immune-related modules.
SR. No.	Module 1	Module 2	Module 3	Module 4	Module 5	Module 6	Module 7	Module 8	Module 9	Module 10	Module 11	Module 12	Module 13	Module 14	Module 15	Module 16	Module 17	Module 18	Module 19	Module 20	Module 21	Module 22	Module 23	Module 24	Module 25	Module 26	Module 27	Module 28	Module 29	Module 30	Module 31	Module 32	Module 33	Module 34	Module 35	Module 36	Module 37	Module 38	Module 39	Module 40	Module 41	Module 42	Module 43	Module 44	Module 45	Module 46	Module 47	Module 48	Module 49
1	AT1G27770	AT1G26210	AT5G58260	AT3G01830	AT3G28360	AT3G28860	AT2G27080	AT1G61100	AT1G25390	AT3G56080	AT1G72050	AT5G20570	AT1G25275	AT3G59350	AT5G63680	AT3G57240	AT1G26380	AT3G55980	AT2G02680	AT4G27030	AT5G08610	AT4G13080	AT2G31840	AT1G33055	AT2G20950	AT5G09840	AT5G65180	AT3G33520	AT2G36130	AT4G29590	AT1G74340	AT1G75690	AT1G66070	AT2G16970	AT2G22400	AT2G22860	AT1G21250	AT1G54690	AT5G53160	AT2G41720	AT4G16146	AT3G13450	AT2G17540	AT3G05280	AT1G04620	AT2G25070	AT1G11440	AT5G66630	AT1G72450
2	AT1G34420	AT5G20960	AT2G01540	AT4G23280	AT5G17880	AT3G26670	AT2G32030	AT2G27550	AT1G33600	AT2G38290	AT1G75860	AT3G03270	AT3G14620	AT5G64660	AT5G24570	AT1G66130	AT1G54540	AT3G28940	AT5G55710	AT3G54640	AT3G10960	AT1G11300	AT2G43710	AT5G40990	AT4G24210	AT5G07150	AT1G54350	AT4G02680	AT5G59500	AT1G72090	AT5G51460	AT5G45680	AT2G30695	AT2G40840	AT3G58600	AT3G12580	AT2G47450	AT5G64380	AT5G62890	AT1G15300	AT3G48040	AT5G10400	AT2G24820	AT1G13050	AT1G65380	AT1G27400	AT1G26130	AT5G40760	AT5G51070
3	AT1G35210	AT1G33030	AT3G50685	AT3G01290	AT2G06530	AT3G54050	AT4G30350	AT1G28370	AT1G07160	AT1G22740	AT1G23710	AT5G05140	AT2G17290	AT5G46295	AT4G17600	AT2G25000	AT1G69270	AT2G33580	AT3G62650	AT5G53500	AT1G01040	AT5G60840	AT1G23550	AT1G51820	AT1G60990	AT3G56090	AT4G39400	AT3G14700	AT1G68370	AT2G27580	AT1G48520	AT5G19550	AT2G42060	AT2G07705	AT3G44020	AT3G47430	AT3G02640	AT4G12420	AT2G25540	AT4G29780	AT5G25070	AT2G23450	AT1G69810	AT1G64640	AT2G45700	AT2G28890	AT1G67040	AT5G09870	AT1G70300
4	AT1G50740	AT1G08050	AT3G28480	AT2G39400	AT3G09260	AT3G50820	AT3G25930	AT2G31990	AT1G04310	AT3G49670	AT5G57190	AT3G04080	AT5G54860	AT1G10020	AT1G27480	AT4G02030	AT1G14540	AT5G39020	AT4G12250	AT3G51660	AT2G06520	AT1G61890	AT2G45820	AT3G11080	AT4G30580	AT3G54290	AT5G66820	AT3G06370	AT3G56900	AT1G71000	AT2G24790	AT1G25450	AT2G25940	AT1G64460	AT5G16310	AT5G01850	AT2G34070	AT4G36280	AT5G03020	AT1G15430	AT2G30010	AT5G66650	AT4G35760	AT3G14660	AT3G47060	AT4G03960	AT1G10720	AT4G21380	AT1G10700
5	AT1G51620	AT1G52200	AT3G24430	AT2G31880	AT4G05410	AT4G24750	AT4G00300	AT2G29500	AT1G21130	AT5G05690	AT5G59780	AT5G62020	AT1G24030	AT5G47230	AT4G20110	AT2G26440	AT4G17280	AT5G44060	AT2G47800	AT2G29290	AT4G31050	AT4G12970	AT5G46420	AT4G28420	AT1G51690	AT4G15640	AT2G48070	AT3G11490	AT4G26260	AT1G01300	AT4G24330	AT1G75900	AT2G38250	AT5G51710	AT5G55610	AT3G12610	AT5G44670	AT5G57910	AT5G52910	AT3G51320	AT1G55260	AT3G55430	AT5G59530	AT3G26290	AT1G24350	AT5G52630	AT1G05070	AT4G18280	AT2G27690
6	AT1G56510	AT1G62560	AT4G33660	AT2G29110	AT1G56110	AT4G38690	AT1G70740	AT1G08560	AT3G05430	AT3G60320	AT2G16900	AT5G54730	AT4G37370	AT3G57530	AT2G39470	AT2G29120	AT1G36640	AT4G16950	AT5G37790	AT2G04400	AT3G25410	AT5G13490	AT5G63710	AT1G60650	AT4G19070	AT3G63520	AT3G20790	AT2G27290	AT1G21590	AT1G71260	AT3G12490	AT3G45850	AT1G11130	AT5G55730	AT2G42320	AT4G36990	AT5G07910	AT1G78060	AT3G04890	AT3G48190	AT2G30930	AT3G25860	AT2G45920	AT5G33280	AT1G64300	AT1G10170	AT1G53060	AT3G19120	AT5G01820
7	AT1G59590	AT2G31090	AT1G14345	AT2G22500	AT1G09850	AT1G32520	AT4G17615	AT2G25735	AT2G44940	AT4G17340	AT5G52050	AT5G63130	AT5G48540	AT2G02860	AT5G40380	AT1G04980	AT5G47910	AT4G20780	AT2G42840	AT2G43570	AT3G15080	AT4G16660	AT1G59990	AT5G62790	AT3G09780	AT2G33790	AT1G45474	AT2G15325	AT4G14480	AT4G00490	AT3G19260	AT1G10410	AT5G63490	AT3G53180	AT2G42360	AT4G22570	AT2G35170	AT1G17200	AT2G06330	AT4G10750	AT3G08600	AT5G60300	AT1G74020	AT1G20100	AT4G21560	AT1G71130	AT4G02990	AT2G15970	AT1G78210
8	AT1G61360	AT3G56040	AT1G15820	AT4G11890	AT1G61750	AT1G80640	AT4G23270	AT4G22780	AT3G54720	AT5G47610	AT2G21120	AT4G02080	AT1G27510	AT1G61870	AT5G24150	AT1G09080	AT2G15480	AT5G38210	AT3G48700	AT5G41190	AT1G50420	AT2G24360	AT3G56940	AT1G09010	AT4G13020	AT1G10640	AT3G15300	AT4G28190	AT4G27500	AT4G09460	AT5G27400	AT1G12900	AT5G48050	AT3G18570	AT3G50570	AT5G02020	AT2G23180	AT4G26270	AT1G48450	AT5G62150	AT3G13040	AT3G57880	AT3G06140	AT4G20800	AT1G13590	AT3G60450	AT5G02270	AT4G26570	AT1G19740
9	AT1G01560	AT2G11520	AT3G23760	AT4G08850	AT2G30520	AT3G21260	AT1G09940	AT1G22985	AT5G64870	AT3G13730	AT1G67060	AT1G05180	AT1G20350	AT3G26630	AT3G13330	AT1G30900	AT1G78100	AT4G23180	AT3G13062	AT5G41050	AT5G03080	AT1G45145	AT2G31190	AT1G72650	AT5G67200	AT5G53030	AT2G35510	AT2G19720	AT4G21960	AT4G14510	AT3G15480	AT5G62670	AT5G19430	AT5G03180	AT2G42190	AT1G75820	AT1G65240	AT4G16980	AT1G75770	AT5G28090	AT5G56090	AT2G15760	AT3G26580	AT4G37200	AT4G26750	AT3G06020	AT1G78120	AT2G39140	AT4G28706
10	AT1G02360	AT1G34640	AT5G02120	AT3G57550	AT4G30290	AT1G67080	AT1G71970	AT1G05350	AT3G06450	AT5G19900	AT5G46910	AT2G05960	AT3G14595	AT5G58720	AT1G65010	AT1G14790	AT4G28460	AT4G38550	AT4G30500	AT4G18970	AT1G31350	AT5G57810	AT4G30330	AT4G09670	AT3G50530	AT2G19460	AT2G45050	AT1G80910	AT1G56610	AT5G43310	AT5G32440	AT5G03760	AT5G67630	AT5G05890	AT1G04350	AT2G34510	AT5G44390	AT3G22210	AT1G65590	AT5G59550	AT5G20560	AT1G66550	AT2G22100	AT5G54040	AT1G72360	AT3G04940	AT5G48175	AT1G29240	AT5G07010
11	AT1G03370	AT2G45340	AT3G49260	AT1G22840	AT5G61500	AT5G67370	AT1G69930	AT2G04240	AT5G64905	AT5G45820	AT3G05120	AT1G09090	AT1G65500	AT5G61560	AT5G14910	AT5G53550	AT2G23270	AT5G67450	AT3G13180	AT4G21850	AT5G06930	AT3G10350	AT1G57770	AT5G20110	AT3G09000	AT3G22300	AT5G06130	AT1G51580	AT5G17660	AT5G47100	AT5G06460	AT5G64860	AT3G24890	AT4G15270	AT2G02230	AT5G13220	AT5G24550	AT1G48330	AT5G59870	AT1G77500	AT5G28550	AT5G67080	AT5G09860	AT2G32765	AT1G57943	AT5G52960	AT1G67620	AT5G37480	AT4G34710
12	AT1G07520	AT3G13000	AT5G42200	AT3G21520	AT3G45060	AT2G01590	AT1G69920	AT1G28130	AT5G60850	AT2G37630	AT4G18170	AT5G49450	AT3G05800	AT3G02380	AT5G01015	AT5G07340	AT1G61560	AT2G02220	AT3G14350	AT1G55210	AT1G56540	AT3G02210	AT5G55100	AT2G41110	AT1G24170	AT4G32140	AT5G48010	AT1G65520	AT1G67960	AT1G29180	AT2G37050	AT5G51830	AT5G45050	AT1G53540	AT4G22010	AT2G28470	AT4G30520	AT4G18480	AT3G03480	AT4G13830	AT3G16050	AT2G47420	AT5G13410	AT4G00330	AT2G44680	AT4G29350	AT2G46240	AT3G04870	AT3G12510
13	AT1G08930	AT2G31790	AT2G26390	AT3G19010	AT5G39710	AT4G33960	AT1G16420	AT1G49630	AT4G24240	AT3G56170	AT4G31550	AT5G64310	AT4G25080	AT2G39200	AT2G35260	AT2G37390	AT1G71400	AT1G65490	AT1G06790	AT5G05730	AT5G44320	AT2G27830	AT3G04860	AT1G61400	AT2G27060	AT1G26400	AT2G17760	AT1G10540	AT1G08730	AT1G53380	AT1G02460	AT3G61550	AT1G61550	AT1G19190	AT2G21470	AT5G16450	AT5G62730	AT1G51640	AT1G19690	AT1G67920	AT2G04530	AT5G65440	AT3G09210	AT1G31190	AT5G39990	AT2G31350	AT1G69050	AT5G46680	AT5G01200
14	AT1G09070	AT5G57040	AT5G48880	AT1G22890	AT4G14680	AT2G40760	AT2G02370	AT4G25520	AT3G47380	AT1G62422	AT4G20000	AT1G11840	AT5G58480	AT4G31950	AT1G74710	AT4G29520	AT2G01180	AT2G24160	AT1G72660	AT4G37080	AT2G17265	AT1G58440	AT5G52280	AT5G16040	AT1G15730	AT4G13340	AT5G24810	AT5G59730	AT4G20470	AT5G46500	AT1G22180	AT5G20630	AT1G02370	AT5G50170	AT5G35490	AT4G37800	AT3G02630	AT5G28020	AT1G70810	AT5G24230	AT3G44960	AT1G14380	AT3G43210	AT5G61480	AT4G34560	AT5G18760	AT5G49555
15	AT4G12300	AT5G23860	AT1G68590	AT3G10640	AT3G20015	AT3G24503	AT1G29340	AT2G28550	AT5G65660	AT3G18000	AT3G21650	AT5G09660	AT3G13380	AT1G72390	AT2G43030	AT5G61790	AT2G18800	AT2G25660	AT1G14640	AT4G31500	AT5G60720	AT2G29350	AT3G24590	AT4G37410	AT3G10800	AT1G48040	AT5G45600	AT5G62550	AT4G02060	AT2G23840	AT3G18250	AT3G08920	AT5G62190	AT3G25680	AT1G16860	AT5G39050	AT2G42980	AT2G36990	AT1G74520	AT3G50260	AT5G64090	AT2G01420	AT1G30270	AT4G22730
16	AT1G11310	AT1G78370	AT5G62140	AT3G09020	AT5G15850	AT2G34620	AT3G29400	AT1G17230	AT3G23580	AT1G49050	AT1G63750	AT1G05340	AT3G50440	AT2G24570	AT5G07360	AT3G25010	AT1G55810	AT2G24600	AT3G16770	AT1G19150	AT5G45770	AT1G08860	AT2G05760	AT3G61880	AT1G66670	AT1G44800	AT3G26782	AT2G30400	AT1G23400	AT1G17110	AT3G26210	AT4G38260	AT1G01430	AT2G46420	AT5G18840	AT2G46270	AT1G06800	AT2G41560	AT4G32520	AT1G68780
17	AT5G67150	AT1G01620	AT3G50910	AT1G12360	AT1G62020	AT5G63810	AT5G04020	AT1G28710	AT3G14300	AT1G15520	AT2G28720	AT2G45850	AT4G23010	AT1G18740	AT2G22990	AT4G09510	AT2G19130	AT5G44070	AT5G44420	AT5G17990	AT2G40900	AT2G30770	AT1G32920	AT4G09420	AT1G69700	AT2G21630	AT5G58730	AT3G05710	AT4G00340	AT2G33130	AT5G34940	AT5G17870	AT3G20930	AT1G76730	AT1G78310	AT1G03870	AT5G11480
18	AT1G22280	AT4G23740	AT4G38540	AT5G61210	AT1G21100	AT3G63380	AT2G22300	AT5G40010	AT3G11230	AT1G61380	AT1G54970	AT1G21010	AT2G17230	AT1G31130	AT4G23470	AT4G24190	AT2G35930	AT3G54420	AT5G50280	AT1G14150	AT4G02400	AT4G23150	AT1G68890	AT1G04040	AT2G37330	AT4G08710	AT3G19380	AT4G34120	AT4G33020	AT1G21980	AT3G48250	AT3G62910	AT4G02300
19	AT1G23830	AT1G54820	AT5G63310	AT5G58900	AT5G58960	AT2G24060	AT2G46690	AT3G30180	AT5G16650	AT3G19200	AT1G33590	AT1G61340	AT3G13100	AT4G25810	AT2G05790	AT4G33666	AT2G05940	AT4G36660	AT1G11000	AT1G11720	AT2G40090	AT3G50560	AT5G01790	AT1G29530	AT5G23310	AT1G56430	AT5G47640	AT5G01180	AT3G55360	AT4G37000
20	AT5G58430	AT2G10940	AT3G21055	AT5G02290	AT5G14730	AT1G56340	AT4G21390	AT3G27650	AT4G11330	AT1G74590	AT1G11200	AT1G69890	AT1G08090	AT1G59910	AT3G52750	AT4G04840	AT3G24450	AT2G26190	AT5G60920	AT5G57170	AT3G13030	AT1G73500	AT5G47840	AT3G15000	AT1G22660	AT3G63250	AT4G18060	AT5G04880
21	AT1G03740	AT1G05385	AT1G50900	AT2G18680	AT2G16710	AT3G26710	AT2G33710	AT3G18170	AT1G65390	AT1G23740	AT5G24590	AT2G31945	AT4G27760	AT4G20330	AT1G22410	AT5G45380	AT3G23250	AT1G29020	AT1G02400	AT1G70370	AT5G45130	AT4G23100	AT1G09415	AT4G30160	AT2G46030
22	AT5G61900	AT5G02160	AT5G02100	AT1G51920	AT4G14630	AT1G18650	AT3G44820	AT3G57710	AT2G28200	AT1G01010	AT1G67530	AT2G43320	AT3G02360	AT1G68490	AT5G40780	AT3G62600	AT5G20050	AT1G07000	AT3G47960	AT1G06620	AT4G08920	AT2G02810	AT1G20330	AT3G62390
23	AT5G66070	AT3G17510	AT4G26060	AT4G02410	AT2G39820	AT5G24490	AT1G68550	AT3G10525	AT5G57540	AT2G46710	AT4G12040	AT2G45270	AT3G50480	AT3G05370	AT4G37550	AT2G47470	AT5G65600	AT1G26920	AT1G02660	AT2G32510	AT3G28180
24	AT3G09970	AT5G13400	AT3G09580	AT1G56060	AT2G30830	AT4G04220	AT5G52550	AT3G15210	AT3G51860	AT4G23400	AT3G55840	AT2G21170	AT2G43000	AT5G08350	AT4G23940	AT4G00430	AT2G40370	AT1G24150	AT1G76960	AT5G23850	AT4G20260
25	AT1G14370	AT2G01650	AT5G22060	AT1G19020	AT5G25280	AT4G31850	AT3G60630	AT3G51030	AT5G46330	AT1G30570	AT2G35710	AT3G26980	AT3G18830	AT1G53430	AT1G28680	AT4G02380	AT4G39640	AT1G51660	AT1G79180	AT2G06850	AT4G36640
26	AT1G58420	AT2G22980	AT1G74730	AT5G51010	AT1G03860	AT1G65230	AT5G65860	AT4G34160	AT5G45340	AT4G17460	AT5G44870	AT3G62260	AT3G07600	AT4G17350	AT1G09750	AT1G77510	AT2G41310	AT1G49000	AT2G20370	AT1G49430
27	AT1G51790	AT5G48790	AT5G44020	AT5G20380	AT3G10720	AT1G30520	AT4G35480	AT4G23800	AT4G01250	AT3G56370	AT1G76360	AT3G50760	AT3G22740	AT5G62920	AT1G48350	AT1G79310	AT5G61160	AT1G60950	AT2G31230
28	AT2G23320	AT2G32250	AT1G29310	AT3G09010	AT5G61590	AT5G65685	AT1G73540	AT4G14365	AT5G40170	AT5G18500	AT5G42010	AT4G24380	AT5G18060	AT2G33480	AT1G64355	AT3G23070	AT4G36380	AT2G23770
29	AT5G10695	AT3G19930	AT5G17170	AT3G09410	AT4G22470	AT1G22590	AT3G57760	AT5G63790	AT3G53280	AT2G15050	AT4G16447	AT1G72900	AT5G39785	AT2G35570	AT2G17720	AT5G57580
30	AT4G33300	AT3G57480	AT5G27600	AT3G13930	AT3G20270	AT1G60550	AT2G36690	AT5G47880	AT3G56880	AT1G12280	AT4G15975	AT4G28085	AT5G50380
31	AT5G09800	AT3G51950	AT1G67850	AT3G46620	AT5G65300	AT3G18050	AT3G58840	AT5G18290	AT2G44490	AT4G39330	AT5G01830	AT4G30210
32	AT5G42050	AT4G22200	AT1G10522	AT5G52760	AT3G23210	AT5G08300	AT4G08500	AT5G06440	AT2G38350	AT2G35500	AT4G33985	AT2G27500
33	AT5G06320	AT3G60290	AT3G10500	AT3G51890	AT3G57090	AT4G26970	AT2G17480	AT1G21670	AT1G70520	AT1G68060	AT2G32850
34	AT5G25440	AT4G12030	AT4G04490	AT3G54150	AT4G24110	AT4G14420	AT1G11050	AT1G33410	AT4G16840	AT4G19530
35	AT5G05190	AT4G23820	AT5G53490	AT4G36970	AT4G29720	AT2G21370	AT4G27900	AT2G31040	AT1G51850	AT4G36540
36	AT4G38860	AT3G17390	AT3G13910	AT4G37640	AT2G26530	AT4G25900	AT3G04110	AT4G19120	AT1G16130	AT4G24780
37	AT5G15730	AT3G07580	AT4G25910	AT3G12740	AT2G47140	AT4G28660	AT3G08760	AT4G27280	AT1G70140	AT3G22104
38	AT5G14930	AT3G55800	AT1G11860	AT1G30620	AT2G41380	AT5G64880	AT3G26910	AT3G55330	AT3G56410	AT4G17770
39	AT5G14040	AT3G28040	AT1G55370	AT2G39210	AT5G62470	AT5G18660	AT1G74330	AT2G21320	AT1G51700
40	AT5G59450	AT5G20400	AT2G42220	AT5G13190	AT1G80820	AT5G50740	AT5G22690	AT3G22950
41	AT5G11970	AT5G51550	AT4G10040	AT1G23840	AT5G13200	AT1G20650	AT5G52830	AT4G02010
42	AT5G13080	AT5G17060	AT3G14210	AT2G25270	AT1G70170	AT2G17120	AT4G37290	AT3G29160
43	AT5G43270	AT5G18310	AT5G51970	AT5G15870	AT5G15830	AT4G12980	AT4G40080	AT3G58990
44	AT5G18490	AT5G04930	AT5G18780	AT1G64610	AT2G18210	AT2G33800	AT5G15780	AT5G40610
45	AT5G46690	AT3G22150	AT3G05830	AT2G23810	AT5G25170	AT3G14110	AT1G68690	AT2G40720
46	AT5G45110	AT5G13320	AT3G28540	AT4G36480	AT3G24900	AT4G24920	AT5G18400	AT3G62660
47	AT5G27420	AT1G48480	AT5G43750	AT1G74360	AT1G76070	AT4G00955	AT5G62570
48	AT4G26520	AT4G39270	AT4G09650	AT4G18250	AT4G13790	AT1G03630
49	AT5G19240	AT4G39710	AT5G22640	AT1G51890	AT4G34950	AT5G55220
50	AT5G58120	AT2G29990	AT5G51560	AT1G72280	AT4G36500	AT4G19985
51	AT5G51190	AT2G22970	AT1G12290	AT4G35110	AT4G30280
52	AT5G47850	AT5G66680	AT2G20610	AT2G02050	AT5G01740
53	AT5G65640	AT1G51350	AT4G05020	AT1G42990	AT5G64900
54	AT5G47070	AT4G22070	AT4G16442	AT4G36030	AT3G21630
55	AT4G21400	AT1G64140	AT3G53800	AT2G41140	AT3G18710
56	AT1G32960	AT3G63160	AT5G25130	AT1G24140	AT2G36220
57	AT4G23610	AT3G51440	AT4G09010	AT1G79680	AT1G20510
58	AT4G19370	AT3G21220	AT4G26530	AT2G39670	AT2G37940
59	AT4G20830	AT3G01480	AT5G35170	AT2G19710
60	AT4G33920	AT4G20870	AT3G29185	AT1G71210
61	AT4G34150	AT2G30790	AT2G21330	AT5G57220
62	AT4G28400	AT5G01920	AT5G51720	AT5G27730
63	AT4G29740	AT3G48570	AT1G20010	AT5G66640
64	AT5G66210	AT4G30690	AT1G64510	AT4G25030
65	AT4G38560	AT4G17560	AT1G54730	AT1G16680
66	AT4G34180	AT1G16070	AT1G60160	AT2G46620
67	AT4G34390	AT1G26560	AT1G32990	AT5G24110
68	AT5G03320	AT1G62780	AT1G15980	AT5G25930
69	AT5G04720	AT2G26640	AT2G43100	AT3G20670
70	AT4G39890	AT2G30150	AT1G70760	AT3G52400
71	AT5G03230	AT5G21100	AT1G71695	AT3G02840
72	AT3G62630	AT1G01080	AT4G33000	AT3G28580
73	AT4G25390	AT1G08550	AT5G43910
74	AT3G46930	AT1G12090
75	AT3G61190	AT1G72140
76	AT4G02200	AT1G18730
77	AT4G00970	AT3G51600
78	AT3G03020	AT4G27240
79	AT4G23990	AT5G11000
80	AT3G57700	AT3G01860
81	AT3G28340	AT2G46225
82	AT5G05300	AT3G05900
83	AT3G57450	AT4G18040
84	AT3G59940	AT1G27930
85	AT3G09830	AT4G24830
86	AT3G59700	AT3G55510
87	AT4G14610	AT4G28080
88	AT4G12720	AT2G34300
89	AT4G18880	AT2G40540
90	AT2G40270	AT4G05390
91	AT4G17250	AT2G45590
92	AT2G40000	AT5G37070
93	AT4G09570	AT3G13980
94	AT4G22980	AT1G18890
95	AT2G27660	AT2G47130
96	AT4G03190	AT5G45040
97	AT4G11370	AT5G61130
98	AT4G14930	AT1G15260
99	AT4G11000	AT1G76450
100	AT3G45040	AT5G66320
101	AT4G11300	AT5G38900
102	AT3G45210
103	AT4G11380
104	AT3G45640
105	AT1G53290
106	AT5G13730
107	AT3G46110
108	AT4G26700
109	AT3G25610
110	AT3G28850
111	AT4G01700
112	AT3G44260
113	AT3G49350
114	AT3G44350
115	AT3G63210
116	AT3G58120
117	AT3G49530
118	AT2G41100
119	AT3G59080
120	AT3G55470
121	AT4G23570
122	AT3G50950
123	AT3G56710
124	AT3G57330
125	AT3G20410
126	AT3G46600
127	AT3G16530
128	AT3G50900
129	AT3G47500
130	AT3G48090
131	AT3G47540
132	AT4G01010
133	AT3G48650
134	AT3G48640
135	AT3G04640
136	AT3G07780
137	AT3G05200
138	AT3G04210
139	AT1G67980
140	AT3G02800
141	AT2G44740
142	AT2G39650
143	AT2G38470
144	AT2G32800
145	AT3G25600
146	AT3G22060
147	AT3G17700
148	AT3G17020
149	AT3G16720
150	AT3G13430
151	AT3G11840
152	AT3G11820
153	AT1G74090
154	AT1G19380
155	AT1G74440
156	AT1G74940
157	AT1G70230
158	AT1G71697
159	AT1G79670
160	AT1G67810
161	AT1G65350
162	AT1G69840
163	AT1G66370
164	AT1G68840
165	AT1G67470
166	AT5G11650
167	AT2G25670
168	AT2G26560
169	AT1G25400
170	AT2G21210
171	AT1G29690
172	AT2G23680
173	AT1G78170
174	AT5G42830
175	AT2G17220
176	AT1G75020
177	AT1G13210
178	AT1G76970
[truncated: 107 more columns]
