# Supplementary material for: Expression-based network biology identifies immune-related functional modules involved in plant defense
Source: BMC Genomics. 2014 Jun 3;15:421. doi: 10.1186/1471-2164-15-421 (PMC4070563; doi:10.1186/1471-2164-15-421)
Supplement: Supplementary file 13 — Additional file 13: Table S4: GO enrichment in ten largest immune-related modules. (XLS 104 KB) [file 12864_2013_6122_MOESM13_ESM.xls]

## Sheet: Module 1
Table S4 GO enrichment in ten largest immune-related modules
Term	Count	%	PValue	Fold Enrichment
GO:0010200~response to chitin	19	10.6742	5.124117980718474E-17	16.6205
GO:0009743~response to carbohydrate stimulus	20	11.236	1.2223783479233768E-14	11.1654
IPR000719:Protein kinase, core	28	15.7303	3.668469005700625E-9	3.81561
GO:0004672~protein kinase activity	29	16.2921	2.6741028021510666E-8	3.27816
GO:0010033~response to organic substance	31	17.4157	1.0281274702166205E-7	2.92853
IPR017442:Serine/threonine protein kinase-related	23	12.9213	2.2799665117838787E-7	3.70759
GO:0008219~cell death	14	7.86517	4.2878037087740953E-7	6.12336
GO:0016265~death	14	7.86517	4.2878037087740953E-7	6.12336
GO:0006796~phosphate metabolic process	31	17.4157	5.723269851412882E-7	2.70538
GO:0006793~phosphorus metabolic process	31	17.4157	5.819650644729862E-7	2.70326
GO:0006468~protein amino acid phosphorylation	28	15.7303	5.869582739295785E-7	2.92081
GO:0001883~purine nucleoside binding	43	24.1573	7.164943668100237E-7	2.13426
GO:0030554~adenyl nucleotide binding	43	24.1573	7.164943668100237E-7	2.13426
GO:0001882~nucleoside binding	43	24.1573	7.814480284085944E-7	2.12753
GO:0032559~adenyl ribonucleotide binding	41	23.0337	9.852170099504037E-7	2.17249
nucleotide-binding	33	18.5393	1.2187881598738843E-6	2.57151
GO:0017076~purine nucleotide binding	45	25.2809	1.3928998737093157E-6	2.02742
GO:0006955~immune response	14	7.86517	2.1370879270220103E-6	5.3083
GO:0016310~phosphorylation	28	15.7303	4.073372137036936E-6	2.64063
GO:0012501~programmed cell death	12	6.74157	4.949830072797795E-6	5.97822
GO:0032553~ribonucleotide binding	42	23.5955	5.065504795976617E-6	2.01066
GO:0032555~purine ribonucleotide binding	42	23.5955	5.065504795976617E-6	2.01066
IPR008271:Serine/threonine protein kinase, active site	20	11.236	5.501079176845725E-6	3.43334
GO:0005524~ATP binding	39	21.9101	5.5024214092504E-6	2.09124
kinase	21	11.7978	6.825407073763603E-6	3.2644
IPR017441:Protein kinase, ATP binding site	19	10.6742	7.534135263529174E-6	3.51257
atp-binding	29	16.2921	8.050141768651027E-6	2.54822
serine/threonine-protein kinase	17	9.55056	1.766581587769038E-5	3.65668
phosphoprotein	19	10.6742	2.215028794401761E-5	3.25927
GO:0006952~defense response	24	13.4831	3.638089440637744E-5	2.58863
GO:0000166~nucleotide binding	46	25.8427	6.946003862092387E-5	1.73172
GO:0004674~protein serine/threonine kinase activity	21	11.7978	7.283504216102859E-5	2.70253
GO:0045087~innate immune response	11	6.17978	1.771030908660528E-4	4.44381
GO:0004713~protein tyrosine kinase activity	11	6.17978	1.821652299059372E-4	4.42378
GO:0005886~plasma membrane	29	16.2921	5.540550193202333E-4	1.90797
GO:0009626~plant-type hypersensitive response	5	2.80899	6.802721855642454E-4	12.3439
calmodulin-binding	5	2.80899	7.113135751823897E-4	12.3594
GO:0034050~host programmed cell death induced by symbiont	5	2.80899	7.399572172393606E-4	12.0756
IPR002182:NB-ARC	7	3.93258	9.969768549576465E-4	6.12771
Plant defense	12	6.74157	0.00180899	3.09301
GO:0031224~intrinsic to membrane	31	17.4157	0.00198586	1.70961
domain:Protein kinase	11	6.17978	0.00218576	3.13545
calcium-binding region:4	5	2.80899	0.00255825	8.57129
GO:0005516~calmodulin binding	7	3.93258	0.00265316	5.01898
membrane	28	15.7303	0.00301238	1.80425
nucleotide phosphate-binding region:ATP	15	8.42697	0.00322381	2.36182
binding site:ATP	11	6.17978	0.00330442	2.96203
alternative splicing	19	10.6742	0.00343559	2.13321
active site:Proton acceptor	12	6.74157	0.0042122	2.675
GO:0006915~apoptosis	7	3.93258	0.00443922	4.52132
calcium-binding region:3	5	2.80899	0.00469518	7.24478
zinc finger region:RING-type; atypical	5	2.80899	0.00469518	7.24478
IPR016283:Glycoside hydrolase, family 19	3	1.68539	0.00481559	28.325
domain:EF-hand 4	5	2.80899	0.0048973	7.15955
magnesium	8	4.49438	0.00496379	3.84163
transferase	20	11.236	0.00520775	1.99846
IPR008250:ATPase, P-type, ATPase-associated region	4	2.24719	0.00530423	11.2497
IPR018303:ATPase, P-type phosphorylation site	4	2.24719	0.00530423	11.2497
IPR000726:Glycoside hydrolase, family 19, catalytic	3	1.68539	0.00552915	26.4367
PIRSF001060:Endochitinase	3	1.68539	0.005635	25.8229
IPR001757:ATPase, P-type, K/Mg/Cd/Cu/Zn/Na/Ca/Na/H-transporter	4	2.24719	0.00596136	10.7905
active site:4-aspartylphosphate intermediate	4	2.24719	0.00603564	10.5837
GO:0009617~response to bacterium	8	4.49438	0.00627825	3.64247
calcium	8	4.49438	0.0063539	3.66648
IPR001245:Tyrosine protein kinase	6	3.37079	0.00637783	5.11678
IPR000008:C2 calcium-dependent membrane targeting	5	2.80899	0.00642495	6.74406
domain:EF-hand 3	5	2.80899	0.00647793	6.6148
metal ion-binding site:Magnesium	5	2.80899	0.00698497	6.47406
calcium-binding region:1	5	2.80899	0.00698497	6.47406
calcium-binding region:2	5	2.80899	0.00836591	6.14709
PIRSF037273:PIRSF037273	3	1.68539	0.00927654	20.0845
GO:0015662~ATPase activity, coupled to transmembrane movement of ions, phosphorylative mechanism	4	2.24719	0.00936117	9.12542
SM00239:C2	5	2.80899	0.00977459	5.85669
GO:0031348~negative regulation of defense response	3	1.68539	0.00985543	19.605
SM00219:TyrKc	6	3.37079	0.0103764	4.44352
GO:0009814~defense response, incompatible interaction	5	2.80899	0.0107077	5.78621
transcription regulation	16	8.98876	0.0119824	2.03762
domain:EF-hand 2	5	2.80899	0.0139519	5.29184
Transcription	16	8.98876	0.0142545	1.99549
domain:EF-hand 1	5	2.80899	0.0143635	5.24622
IPR005834:Haloacid dehalogenase-like hydrolase	4	2.24719	0.0146233	7.7755
nucleus	23	12.9213	0.0163732	1.69008
IPR002048:Calcium-binding EF-hand	5	2.80899	0.016817	5.08398
GO:0000287~magnesium ion binding	8	4.49438	0.0172649	2.98749
GO:0002252~immune effector process	3	1.68539	0.0177064	14.4907
GO:0004568~chitinase activity	3	1.68539	0.0177803	14.4778
ubl conjugation pathway	8	4.49438	0.0185061	2.97112
GO:0009057~macromolecule catabolic process	13	7.30337	0.018833	2.11765
IPR018248:EF hand	5	2.80899	0.019034	4.89569
transmembrane	22	12.3596	0.0202741	1.68132
cell membrane	8	4.49438	0.0203247	2.9137
GO:0006030~chitin metabolic process	3	1.68539	0.0207541	13.3314
GO:0006032~chitin catabolic process	3	1.68539	0.0207541	13.3314
GO:0006026~aminoglycan catabolic process	3	1.68539	0.0207541	13.3314
serine/threonine-specific protein kinase	3	1.68539	0.0223091	12.9244
GO:0009817~defense response to fungus, incompatible interaction	3	1.68539	0.022354	12.8187
IPR018247:EF-HAND 1	6	3.37079	0.023797	3.67177
GO:0042742~defense response to bacterium	6	3.37079	0.0246167	3.62267
SM00054:EFh	5	2.80899	0.0250946	4.41504
IPR005202:GRAS transcription factor	3	1.68539	0.0254578	12.0167
GO:0006022~aminoglycan metabolic process	3	1.68539	0.0257008	11.9031
GO:0042625~ATPase activity, coupled to transmembrane movement of ions	4	2.24719	0.0262775	6.19628
IPR011992:EF-Hand type	5	2.80899	0.0267217	4.40612
short sequence motif:VHIID	3	1.68539	0.0274639	11.4105
PIRSF009349:hypothetical protein, Arabidopsis thaliana F19I3.22 type	3	1.68539	0.0295926	10.9552
region of interest:Autoinhibitory domain	3	1.68539	0.0307434	10.7393
GO:0004683~calmodulin-dependent protein kinase activity	3	1.68539	0.0310905	10.755
IPR018249:EF-HAND 2	5	2.80899	0.0328162	4.13074
GO:0016998~cell wall macromolecule catabolic process	3	1.68539	0.0329553	10.4152
GO:0010185~regulation of cellular defense response	2	1.1236	0.0352475	55.5476
polysaccharide degradation	3	1.68539	0.0385082	9.62452
GO:0009266~response to temperature stimulus	8	4.49438	0.0394456	2.51063
domain:RPW8	2	1.1236	0.0398752	48.6849
GO:0005509~calcium ion binding	8	4.49438	0.0416358	2.47851
GO:0009737~response to abscisic acid stimulus	7	3.93258	0.0425821	2.72865
PIRSF000592:calcium-dependent protein kinase	3	1.68539	0.044084	8.81759
IPR002290:Serine/threonine protein kinase	6	3.37079	0.0443784	3.09805
transmembrane region	21	11.7978	0.0446198	1.5124
ath04650:Natural killer cell mediated cytotoxicity	2	1.1236	0.0447389	38.4062
region of interest:Calmodulin-binding	3	1.68539	0.0452769	8.69374
domain:NB-ARC 2	2	1.1236	0.04766	40.5708
domain:NB-ARC 1	2	1.1236	0.04766	40.5708
lipoprotein	5	2.80899	0.0507781	3.5901
IPR000871:Beta-lactamase, class A/D	2	1.1236	0.0514568	37.7667
GO:0042434~indole derivative metabolic process	3	1.68539	0.054019	7.93537
GO:0042430~indole and derivative metabolic process	3	1.68539	0.054019	7.93537
phosphotransferase	4	2.24719	0.0570382	4.56921
GO:0016021~integral to membrane	22	12.3596	0.0572195	1.47053
receptor	7	3.93258	0.0576236	2.54335
GO:0043632~modification-dependent macromolecule catabolic process	10	5.61798	0.0578156	2.01991
GO:0019941~modification-dependent protein catabolic process	10	5.61798	0.0578156	2.01991
topological domain:Extracellular	8	4.49438	0.0580021	2.26969
GO:0051603~proteolysis involved in cellular protein catabolic process	10	5.61798	0.0605128	2.00172
GO:0044257~cellular protein catabolic process	10	5.61798	0.0638552	1.98031
topological domain:Cytoplasmic	10	5.61798	0.0649022	1.94429
GO:0031225~anchored to membrane	6	3.37079	0.0653064	2.74847
SM00220:S_TKc	6	3.37079	0.0680172	2.69042
metal-binding	20	11.236	0.0684546	1.50935
GO:0052317~camalexin metabolic process	2	1.1236	0.0692622	27.7738
GO:0010120~camalexin biosynthetic process	2	1.1236	0.0692622	27.7738
IPR006408:ATPase, P-type, calcium-transporting, PMCA-type	2	1.1236	0.072696	26.4367
GO:0030163~protein catabolic process	10	5.61798	0.0727206	1.92874
GO:0044036~cell wall macromolecule metabolic process	3	1.68539	0.0734331	6.66571
GO:0046034~ATP metabolic process	4	2.24719	0.073916	4.07689
GO:0006754~ATP biosynthetic process	4	2.24719	0.073916	4.07689
GO:0042431~indole metabolic process	2	1.1236	0.0775783	24.6878
GO:0046217~indole phytoalexin metabolic process	2	1.1236	0.0775783	24.6878
GO:0052315~phytoalexin biosynthetic process	2	1.1236	0.0775783	24.6878
GO:0009700~indole phytoalexin biosynthetic process	2	1.1236	0.0775783	24.6878
GO:0052314~phytoalexin metabolic process	2	1.1236	0.0775783	24.6878
region of interest:Interaction with calmodulin	2	1.1236	0.0781815	24.3425
IPR013200:HAD superfamily hydrolase-like, type 3	2	1.1236	0.0796703	24.0334
IPR014011:Disease resistance, plant	2	1.1236	0.0796703	24.0334
GO:0004721~phosphoprotein phosphatase activity	5	2.80899	0.0805653	3.0455
GO:0044265~cellular macromolecule catabolic process	10	5.61798	0.0809979	1.88617
GO:0009205~purine ribonucleoside triphosphate metabolic process	4	2.24719	0.0820568	3.89808
GO:0009206~purine ribonucleoside triphosphate biosynthetic process	4	2.24719	0.0820568	3.89808
GO:0009145~purine nucleoside triphosphate biosynthetic process	4	2.24719	0.0820568	3.89808
GO:0009144~purine nucleoside triphosphate metabolic process	4	2.24719	0.0820568	3.89808
GO:0009199~ribonucleoside triphosphate metabolic process	4	2.24719	0.0820568	3.89808
GO:0009201~ribonucleoside triphosphate biosynthetic process	4	2.24719	0.0820568	3.89808
GO:0009142~nucleoside triphosphate biosynthetic process	4	2.24719	0.0837298	3.86418
GO:0009141~nucleoside triphosphate metabolic process	4	2.24719	0.0854175	3.83087
compositionally biased region:Thr-rich	2	1.1236	0.08566	22.1295
GO:0048584~positive regulation of response to stimulus	3	1.68539	0.0865318	6.05974
IPR006539:ATPase, P-type, phospholipid-translocating, flippase	2	1.1236	0.0865923	22.0306
IPR017907:Zinc finger, RING-type, conserved site	5	2.80899	0.0866129	2.97711
lignin biosynthesis	2	1.1236	0.0884866	21.5406
GO:0004012~phospholipid-translocating ATPase activity	2	1.1236	0.090844	20.9124
GO:0015247~aminophospholipid transporter activity	2	1.1236	0.090844	20.9124
GO:0016791~phosphatase activity	6	3.37079	0.0972416	2.44431

## Sheet: Module 2
Term	Count	%	PValue	Fold Enrichment
GO:0009579~thylakoid	14	13.8614	1.827041591629361E-6	5.23845
GO:0044436~thylakoid part	12	11.8812	2.706804701408369E-6	6.2278
GO:0009543~chloroplast thylakoid lumen	7	6.93069	3.4240294947115985E-6	16.7018
GO:0031978~plastid thylakoid lumen	7	6.93069	3.4240294947115985E-6	16.7018
GO:0031977~thylakoid lumen	7	6.93069	8.510329683363166E-6	14.2893
GO:0031976~plastid thylakoid	11	10.8911	1.5466152012573553E-5	5.82398
GO:0009534~chloroplast thylakoid	11	10.8911	1.5466152012573553E-5	5.82398
GO:0031984~organelle subcompartment	11	10.8911	1.625398023599661E-5	5.7906
GO:0042651~thylakoid membrane	10	9.90099	3.545977835634018E-5	6.02361
GO:0034357~photosynthetic membrane	10	9.90099	6.533580298028742E-5	5.56727
GO:0044434~chloroplast part	16	15.8416	1.380500314429701E-4	3.08126
GO:0009535~chloroplast thylakoid membrane	9	8.91089	1.5805225951825177E-4	5.70166
GO:0055035~plastid thylakoid membrane	9	8.91089	1.5805225951825177E-4	5.70166
GO:0044435~plastid part	16	15.8416	1.9421477579551334E-4	2.98732
GO:0009536~plastid	31	30.6931	9.044388056227762E-4	1.74757
IPR000719:Protein kinase, core	12	11.8812	0.00140275	3.11291
GO:0009507~chloroplast	30	29.703	0.00145019	1.72669
transit peptide:Chloroplast	10	9.90099	0.00149265	3.47287
transit peptide:Thylakoid	4	3.9604	0.0018859	15.7605
plastid	10	9.90099	0.00206405	3.51497
chloroplast	10	9.90099	0.00256824	3.40231
GO:0004674~protein serine/threonine kinase activity	12	11.8812	0.00283378	2.8035
GO:0007169~transmembrane receptor protein tyrosine kinase signaling pathway	5	4.9505	0.00293454	8.28284
GO:0007167~enzyme linked receptor protein signaling pathway	5	4.9505	0.00293454	8.28284
GO:0019748~secondary metabolic process	8	7.92079	0.00308325	4.07289
IPR017442:Serine/threonine protein kinase-related	10	9.90099	0.00480436	3.06862
GO:0031090~organelle membrane	12	11.8812	0.00539149	2.59675
GO:0007166~cell surface receptor linked signal transduction	5	4.9505	0.00668828	6.56567
GO:0004672~protein kinase activity	12	11.8812	0.00751293	2.46254
GO:0006468~protein amino acid phosphorylation	12	11.8812	0.00835147	2.42652
GO:0015979~photosynthesis	5	4.9505	0.00837433	6.15297
GO:0070013~intracellular organelle lumen	10	9.90099	0.00852192	2.78786
GO:0043233~organelle lumen	10	9.90099	0.00852192	2.78786
IPR013210:Leucine-rich repeat, N-terminal	5	4.9505	0.00898291	6.07793
GO:0031974~membrane-enclosed lumen	10	9.90099	0.0091858	2.75442
PIRSF000642:receptor-like protein kinase	4	3.9604	0.00960904	8.82062
GO:0000166~nucleotide binding	24	23.7624	0.010031	1.64021
transit peptide	10	9.90099	0.0108742	2.7135
GO:0017076~purine nucleotide binding	21	20.7921	0.0115085	1.71759
potassium	3	2.9703	0.0133529	16.9391
binding site:ATP	7	6.93069	0.01478	3.35609
GO:0016310~phosphorylation	12	11.8812	0.0169435	2.19376
GO:0030312~external encapsulating structure	9	8.91089	0.0177788	2.6669
GO:0001883~purine nucleoside binding	19	18.8119	0.0186272	1.71199
GO:0030554~adenyl nucleotide binding	19	18.8119	0.0186272	1.71199
GO:0001882~nucleoside binding	19	18.8119	0.0191973	1.70659
IPR017441:Protein kinase, ATP binding site	8	7.92079	0.02222	2.8154
thylakoid	4	3.9604	0.0235995	6.47268
GO:0030955~potassium ion binding	3	2.9703	0.0277225	11.3892
GO:0006796~phosphate metabolic process	12	11.8812	0.028334	2.03004
GO:0006793~phosphorus metabolic process	12	11.8812	0.0284779	2.02845
GO:0006869~lipid transport	4	3.9604	0.0296784	5.85997
GO:0016138~glycoside biosynthetic process	3	2.9703	0.0326421	10.4203
GO:0050660~FAD binding	4	3.9604	0.0339998	5.55572
IPR013770:Plant lipid transfer protein and hydrophobic protein, helical	3	2.9703	0.03599	9.93263
GO:0010876~lipid localization	4	3.9604	0.0397207	5.2207
ath00195:Photosynthesis	3	2.9703	0.040238	8.41781
GO:0031420~alkali metal ion binding	3	2.9703	0.040712	9.23451
domain:Protein kinase	6	5.94059	0.0412995	3.04507
GO:0055114~oxidation reduction	11	10.8911	0.0418291	1.99738
SM00499:AAI	3	2.9703	0.0441537	8.50147
GO:0005618~cell wall	8	7.92079	0.0452914	2.4055
phosphoprotein	8	7.92079	0.0463073	2.41529
FAD	3	2.9703	0.050097	8.29312
transport	9	8.91089	0.0501295	2.19928
nucleotide phosphate-binding region:ATP	8	7.92079	0.0546717	2.24277
GO:0034637~cellular carbohydrate biosynthetic process	4	3.9604	0.0554504	4.55775
nucleotide-binding	13	12.8713	0.0562948	1.78291
GO:0016137~glycoside metabolic process	3	2.9703	0.0564688	7.69121
GO:0009505~plant-type cell wall	5	4.9505	0.0572002	3.40222
topological domain:Cytoplasmic	7	6.93069	0.0592313	2.42324
oxidoreductase	8	7.92079	0.0597494	2.27794
Flavoprotein	3	2.9703	0.0657501	7.10839
receptor	5	4.9505	0.0699648	3.19735
disulfide bond	7	6.93069	0.0742186	2.36043
GO:0009570~chloroplast stroma	6	5.94059	0.0750503	2.62457
IPR003612:Plant lipid transfer protein/seed storage/trypsin-alpha amylase inhibitor	3	2.9703	0.078529	6.39728
GO:0044272~sulfur compound biosynthetic process	3	2.9703	0.0860019	6.03796
GO:0009532~plastid stroma	6	5.94059	0.0887762	2.49394
GO:0032553~ribonucleotide binding	17	16.8317	0.0893495	1.47743
GO:0032555~purine ribonucleotide binding	17	16.8317	0.0893495	1.47743
IPR001611:Leucine-rich repeat	5	4.9505	0.0919335	2.89226
GO:0030095~chloroplast photosystem II	2	1.9802	0.0924343	20.4133
membrane	14	13.8614	0.0950172	1.58774

## Sheet: Module 3
Term	Count	%	PValue	Fold Enrichment
GO:0044436~thylakoid part	19	26.0274	8.931904611085858E-16	13.2063
GO:0042651~thylakoid membrane	18	24.6575	1.5499156502753574E-15	14.5212
GO:0044434~chloroplast part	26	35.6164	3.087556719461487E-15	6.70586
GO:0034357~photosynthetic membrane	18	24.6575	5.52084649012926E-15	13.4211
GO:0044435~plastid part	26	35.6164	6.403800671153973E-15	6.50142
GO:0009535~chloroplast thylakoid membrane	17	23.2877	1.3972812527320028E-14	14.4238
GO:0055035~plastid thylakoid membrane	17	23.2877	1.3972812527320028E-14	14.4238
GO:0009579~thylakoid	20	27.3973	1.856897998018257E-14	10.0225
GO:0009534~chloroplast thylakoid	17	23.2877	2.2640155389451653E-13	12.0545
GO:0031976~plastid thylakoid	17	23.2877	2.2640155389451653E-13	12.0545
GO:0031984~organelle subcompartment	17	23.2877	2.4731687592164204E-13	11.9854
GO:0031090~organelle membrane	20	27.3973	2.807873609891879E-10	5.79631
GO:0009536~plastid	36	49.3151	3.047542263866877E-10	2.71799
GO:0009507~chloroplast	35	47.9452	9.387961294064032E-10	2.69796
GO:0009941~chloroplast envelope	12	16.4384	1.0461643838243734E-6	6.71055
GO:0009526~plastid envelope	12	16.4384	1.6502892587805401E-6	6.40487
GO:0009773~photosynthetic electron transport in photosystem I	4	5.47945	8.935086189325733E-6	93.01
GO:0031967~organelle envelope	13	17.8082	2.9189016940141318E-5	4.29355
GO:0031975~envelope	13	17.8082	3.158955907418652E-5	4.25925
GO:0009767~photosynthetic electron transport chain	4	5.47945	8.692742095039038E-5	44.9014
GO:0019684~photosynthesis, light reaction	5	6.84932	1.1886595479603832E-4	19.1491
GO:0015979~photosynthesis	6	8.21918	1.686916476898747E-4	11.1612
GO:0006091~generation of precursor metabolites and energy	8	10.9589	1.784010281966943E-4	6.44624
transit peptide:Chloroplast	9	12.3288	2.0941323221182917E-4	4.92881
chloroplast	10	13.6986	2.542673496825961E-4	4.6607
transit peptide	11	15.0685	2.9807041864684185E-4	4.08883
GO:0010598~NAD(P)H dehydrogenase complex (plastoquinone)	3	4.10959	6.896860735422294E-4	73.8161
plastid	9	12.3288	9.945065287630885E-4	4.33352
GO:0022900~electron transport chain	5	6.84932	0.0017488	9.40852
GO:0055114~oxidation reduction	11	15.0685	0.00219064	3.01929
GO:0031977~thylakoid lumen	4	5.47945	0.00553283	10.9357
GO:0009570~chloroplast stroma	7	9.58904	0.00635453	4.10089
GO:0009532~plastid stroma	7	9.58904	0.00808856	3.89678
IPR000741:Fructose-bisphosphate aldolase, class-I	2	2.73973	0.0212541	91.6009
GO:0010287~plastoglobule	3	4.10959	0.023886	12.3027
PIRSF001358:fructose-bisphosphate aldolase	2	2.73973	0.025097	76.3929
GO:0004332~fructose-bisphosphate aldolase activity	2	2.73973	0.0270308	71.5266
alternative splicing	9	12.3288	0.0287122	2.43619
ath00051:Fructose and mannose metabolism	3	4.10959	0.0295841	10.2417
GO:0046906~tetrapyrrole binding	5	6.84932	0.0332664	4.00335
GO:0031978~plastid thylakoid lumen	3	4.10959	0.0378293	9.5865
GO:0009543~chloroplast thylakoid lumen	3	4.10959	0.0378293	9.5865
GO:0005840~ribosome	6	8.21918	0.0389318	3.14111
GO:0042542~response to hydrogen peroxide	3	4.10959	0.0480101	8.34705
splice variant	6	8.21918	0.0492228	2.8126
GO:0006979~response to oxidative stress	4	5.47945	0.0544802	4.53707
GO:0016832~aldehyde-lyase activity	2	2.73973	0.0648181	29.2609
GO:0016776~phosphotransferase activity, phosphate group as acceptor	2	2.73973	0.0648181	29.2609
GO:0000302~response to reactive oxygen species	3	4.10959	0.0659551	6.97575
GO:0005506~iron ion binding	6	8.21918	0.0676623	2.66375
GO:0044275~cellular carbohydrate catabolic process	3	4.10959	0.0701145	6.7352
thylakoid	3	4.10959	0.0732834	6.65002
GO:0010035~response to inorganic substance	5	6.84932	0.0774904	3.01421
GO:0005198~structural molecule activity	5	6.84932	0.0798133	2.99135
metal ion-binding site:Iron (heme axial ligand)	3	4.10959	0.0844612	5.92597
GO:0019205~nucleobase, nucleoside, nucleotide kinase activity	2	2.73973	0.0873545	21.458

## Sheet: Module 4
Term	Count	%	PValue	Fold Enrichment
serine/threonine-protein kinase	11	15.2778	1.474439587325248E-5	5.86522
GO:0016310~phosphorylation	14	19.4444	4.344204685347942E-5	3.69689
kinase	12	16.6667	4.4220625972431144E-5	4.62402
topological domain:Cytoplasmic	9	12.5	5.185372803798365E-5	5.80635
IPR008271:Serine/threonine protein kinase, active site	11	15.2778	6.213315646191872E-5	4.8911
GO:0006468~protein amino acid phosphorylation	13	18.0556	7.591146397820111E-5	3.79706
membrane	18	25	9.385191635869324E-5	2.87519
GO:0006796~phosphate metabolic process	14	19.4444	9.70675251474355E-5	3.421
GO:0006793~phosphorus metabolic process	14	19.4444	9.785189944953485E-5	3.41832
IPR017442:Serine/threonine protein kinase-related	11	15.2778	1.0469689095151907E-4	4.59286
GO:0004672~protein kinase activity	13	18.0556	1.0576584924962965E-4	3.68944
receptor	8	11.1111	1.1164443252608719E-4	7.20529
GO:0004674~protein serine/threonine kinase activity	12	16.6667	1.5043236731434196E-4	3.87718
IPR017441:Protein kinase, ATP binding site	10	13.8889	1.9028814542510457E-4	4.78849
IPR000719:Protein kinase, core	11	15.2778	4.058998854880128E-4	3.88263
atp-binding	14	19.4444	4.893681037517767E-4	3.04944
transmembrane region	12	16.6667	6.113452426959133E-4	2.86767
GO:0005886~plasma membrane	16	22.2222	0.00122865	2.35599
active site:Proton acceptor	7	9.72222	0.00128376	5.17774
nucleotide-binding	14	19.4444	0.00148752	2.70431
transmembrane	14	19.4444	0.00177113	2.65223
domain:Protein kinase	6	8.33333	0.00268737	5.6749
topological domain:Extracellular	6	8.33333	0.00274277	5.64844
binding site:ATP	6	8.33333	0.00344176	5.36102
phosphotransferase	4	5.55556	0.00516439	11.3265
glycosylation site:N-linked (GlcNAc...)	8	11.1111	0.00631696	3.22768
GO:0001883~purine nucleoside binding	16	22.2222	0.00751288	1.99381
GO:0030554~adenyl nucleotide binding	16	22.2222	0.00751288	1.99381
GO:0001882~nucleoside binding	16	22.2222	0.00773763	1.98752
GO:0005524~ATP binding	15	20.8333	0.00944858	2.01937
protein kinase	3	4.16667	0.0099684	19.6723
GO:0032559~adenyl ribonucleotide binding	15	20.8333	0.0104748	1.99549
GO:0016192~vesicle-mediated transport	5	6.94444	0.0127826	5.36322
GO:0005789~endoplasmic reticulum membrane	3	4.16667	0.0178706	14.264
GO:0017076~purine nucleotide binding	16	22.2222	0.0179828	1.80982
GO:0042175~nuclear envelope-endoplasmic reticulum network	3	4.16667	0.0193616	13.6696
glycoprotein	8	11.1111	0.0206236	2.8451
transport	8	11.1111	0.0241516	2.7534
GO:0032555~purine ribonucleotide binding	15	20.8333	0.0243634	1.80287
GO:0032553~ribonucleotide binding	15	20.8333	0.0243634	1.80287
GO:0044432~endoplasmic reticulum part	3	4.16667	0.0305505	10.698
nucleotide phosphate-binding region:ATP	6	8.33333	0.0309396	3.13478
GO:0005783~endoplasmic reticulum	5	6.94444	0.0427471	3.67793
transferase	9	12.5	0.0446164	2.22927
repeat:LRR 22	2	2.77778	0.055279	33.6553
GO:0044429~mitochondrial part	4	5.55556	0.0647303	4.21957
GO:0045184~establishment of protein localization	5	6.94444	0.0662762	3.18716
GO:0015031~protein transport	5	6.94444	0.0662762	3.18716
repeat:LRR 21	2	2.77778	0.0708458	26.0557
endoplasmic reticulum	3	4.16667	0.0712697	6.75496
GO:0008104~protein localization	5	6.94444	0.0732113	3.07987
GO:0000166~nucleotide binding	16	22.2222	0.0754127	1.51225
domain:t-SNARE coiled-coil homology	2	2.77778	0.0774422	23.7567
GO:0031224~intrinsic to membrane	13	18.0556	0.0819368	1.60456
repeat:LRR 20	2	2.77778	0.083994	21.8305
repeat:LRR 19	2	2.77778	0.083994	21.8305
SM00397:t_SNARE	2	2.77778	0.0853819	21.3639
repeat:LRR 18	2	2.77778	0.0926608	19.7007
repeat:LRR 17	2	2.77778	0.0926608	19.7007
GO:0005794~Golgi apparatus	4	5.55556	0.0940456	3.5953
GO:0006944~membrane fusion	2	2.77778	0.0959369	19.4417
IPR000727:Target SNARE coiled-coil region	2	2.77778	0.0984677	19.0209
repeat:LRR 16	2	2.77778	0.0991096	18.3574

## Sheet: Module 5
Term	Count	%	PValue	Fold Enrichment
glycoprotein	8	13.7931	0.00705416	3.48279
GO:0042579~microbody	4	6.89655	0.00856845	9.15852
GO:0005777~peroxisome	4	6.89655	0.00856845	9.15852
GO:0009628~response to abiotic stimulus	9	15.5172	0.00970794	2.84454
glycosylation site:N-linked (GlcNAc...)	8	13.7931	0.0139266	2.84036
apoplast	3	5.17241	0.0258571	11.8332
IPR008264:Beta-glucanase	2	3.44828	0.0266802	72.5174
disulfide bond	6	10.3448	0.0266933	3.48832
GO:0045087~innate immune response	4	6.89655	0.0332405	5.5029
GO:0006955~immune response	4	6.89655	0.0389948	5.16484
signal	8	13.7931	0.0430949	2.41134
cell wall	3	5.17241	0.0459386	8.63305
GO:0005618~cell wall	5	8.62069	0.0566619	3.31641
GO:0030312~external encapsulating structure	5	8.62069	0.0591918	3.26826
GO:0016762~xyloglucan:xyloglucosyl transferase activity	2	3.44828	0.0627165	29.9111
GO:0016641~oxidoreductase activity, acting on the CH-NH2 group of donors, oxygen as acceptor	2	3.44828	0.0682258	27.4185
GO:0009651~response to salt stress	4	6.89655	0.0684524	4.10108
IPR016455:Xyloglucan endotransglucosylase/hydrolase	2	3.44828	0.069607	27.194
GO:0009639~response to red or far red light	3	5.17241	0.0706079	6.67631
IPR010713:Xyloglucan endo-transglycosylase, C-terminal	2	3.44828	0.071704	26.3699
IPR000757:Glycoside hydrolase, family 16	2	3.44828	0.071704	26.3699
IPR008263:Glycoside hydrolase, family 16, active site	2	3.44828	0.0737963	25.5944
GO:0007005~mitochondrion organization	2	3.44828	0.0791839	23.6453
GO:0006970~response to osmotic stress	4	6.89655	0.0822426	3.79273
protein transport	3	5.17241	0.0862676	6.02042
GO:0046983~protein dimerization activity	3	5.17241	0.086781	5.8754
GO:0016638~oxidoreductase activity, acting on the CH-NH2 group of donors	2	3.44828	0.0881604	21.0014
PIRSF005604:XET	2	3.44828	0.0929583	19.8056
GO:0007623~circadian rhythm	2	3.44828	0.0956746	19.4012
PIRSF005604:xyloglucan endotransglucosylase/hydrolase	2	3.44828	0.095725	19.2054

## Sheet: Module 6
Term	Count	%	PValue	Fold Enrichment
GO:0009507~chloroplast	22	44	1.0752825917609916E-5	2.49916
GO:0009536~plastid	22	44	1.5155112229752303E-5	2.44778
GO:0051186~cofactor metabolic process	7	14	2.8760079199003342E-5	10.9751
GO:0051188~cofactor biosynthetic process	5	10	3.97098664408993E-4	13.7559
GO:0015979~photosynthesis	5	10	5.705076874218608E-4	12.4982
GO:0009535~chloroplast thylakoid membrane	6	12	0.0010013	7.50218
GO:0055035~plastid thylakoid membrane	6	12	0.0010013	7.50218
GO:0042651~thylakoid membrane	6	12	0.00125367	7.13322
GO:0034357~photosynthetic membrane	6	12	0.00177539	6.59282
transit peptide:Chloroplast	6	12	0.00197404	5.69551
transit peptide	8	16	0.00201011	4.3416
GO:0031976~plastid thylakoid	6	12	0.00221162	6.26983
GO:0009534~chloroplast thylakoid	6	12	0.00221162	6.26983
GO:0031984~organelle subcompartment	6	12	0.00226766	6.2339
GO:0044436~thylakoid part	6	12	0.00241232	6.14585
GO:0015995~chlorophyll biosynthetic process	3	6	0.00254783	38.5974
GO:0044434~chloroplast part	9	18	0.00326155	3.4208
GO:0044435~plastid part	9	18	0.00394553	3.31651
GO:0015994~chlorophyll metabolic process	3	6	0.00442862	29.1625
GO:0006779~porphyrin biosynthetic process	3	6	0.00482242	27.9215
GO:0033014~tetrapyrrole biosynthetic process	3	6	0.00544232	26.2462
GO:0009526~plastid envelope	6	12	0.0073918	4.71937
GO:0006778~porphyrin metabolic process	3	6	0.00800826	21.5133
GO:0033013~tetrapyrrole metabolic process	3	6	0.00826385	21.1663
GO:0006732~coenzyme metabolic process	4	8	0.00898175	8.97308
GO:0009579~thylakoid	6	12	0.009572	4.43102
photosynthesis	3	6	0.0115555	18.0941
plastid	6	12	0.0124915	4.21796
chloroplast	6	12	0.0142129	4.08277
GO:0042373~vitamin K metabolic process	2	4	0.0154029	124.982
GO:0042371~vitamin K biosynthetic process	2	4	0.0154029	124.982
GO:0046148~pigment biosynthetic process	3	6	0.015798	15.0841
GO:0042440~pigment metabolic process	3	6	0.0209217	12.9932
SM00450:RHOD	2	4	0.0231724	77.6869
GO:0009570~chloroplast stroma	5	10	0.0254267	4.31673
GO:0009941~chloroplast envelope	5	10	0.0295085	4.12051
GO:0009532~plastid stroma	5	10	0.029937	4.10187
GO:0010035~response to inorganic substance	5	10	0.0301998	4.05035
GO:0042362~fat-soluble vitamin biosynthetic process	2	4	0.030576	62.4911
GO:0006775~fat-soluble vitamin metabolic process	2	4	0.030576	62.4911
GO:0018130~heterocycle biosynthetic process	3	6	0.034338	9.94176
IPR001763:Rhodanese-like	2	4	0.0347668	55.2513
GO:0046686~response to cadmium ion	4	8	0.0350471	5.35092
GO:0045426~quinone cofactor biosynthetic process	2	4	0.0391446	48.6042
GO:0042375~quinone cofactor metabolic process	2	4	0.0391446	48.6042
GO:0016405~CoA-ligase activity	2	4	0.0422453	44.8667
GO:0016878~acid-thiol ligase activity	2	4	0.044124	42.9159
GO:0009654~oxygen evolving complex	2	4	0.0472754	40.2895
GO:0031967~organelle envelope	6	12	0.0474518	2.92031
GO:0031975~envelope	6	12	0.048831	2.89698
GO:0010038~response to metal ion	4	8	0.0522541	4.55664
GO:0016877~ligase activity, forming carbon-sulfur bonds	2	4	0.0590261	31.8409
GO:0006091~generation of precursor metabolites and energy	4	8	0.0591117	4.33106
GO:0030246~carbohydrate binding	3	6	0.0659566	6.88651
photosystem ii	2	4	0.0661381	28.6897
tricarboxylic acid cycle	2	4	0.0678648	27.9347
GO:0031090~organelle membrane	6	12	0.0747799	2.56258
GO:0015405~P-P-bond-hydrolysis-driven transmembrane transporter activity	3	6	0.0781134	6.24726
GO:0015399~primary active transmembrane transporter activity	3	6	0.0786821	6.22101
GO:0006099~tricarboxylic acid cycle	2	4	0.0930798	19.8835
GO:0046356~acetyl-CoA catabolic process	2	4	0.0930798	19.8835

## Sheet: Module 7
Term	Count	%	PValue	Fold Enrichment
IPR000719:Protein kinase, core	9	19.1489	4.29660501405959E-4	4.7263
GO:0006468~protein amino acid phosphorylation	9	19.1489	8.584221705272181E-4	4.07907
GO:0004672~protein kinase activity	9	19.1489	0.00100636	4.00162
GO:0016310~phosphorylation	9	19.1489	0.00165757	3.68778
GO:0006796~phosphate metabolic process	9	19.1489	0.0027179	3.41257
GO:0006793~phosphorus metabolic process	9	19.1489	0.00273139	3.4099
IPR008271:Serine/threonine protein kinase, active site	7	14.8936	0.00324138	4.63082
IPR017442:Serine/threonine protein kinase-related	7	14.8936	0.0044123	4.34845
GO:0005516~calmodulin binding	4	8.51064	0.00473171	11.2808
GO:0004674~protein serine/threonine kinase activity	7	14.8936	0.0103115	3.54332
GO:0008219~cell death	4	8.51064	0.0138392	7.60141
GO:0016265~death	4	8.51064	0.0138392	7.60141
phosphotransferase	3	6.38298	0.022033	12.8327
GO:0004713~protein tyrosine kinase activity	4	8.51064	0.0225931	6.32735
GO:0005524~ATP binding	10	21.2766	0.0303107	2.10912
GO:0032559~adenyl ribonucleotide binding	10	21.2766	0.0324866	2.08418
serine/threonine-protein kinase	5	10.6383	0.0328433	4.02738
receptor	4	8.51064	0.0351236	5.4423
stress response	3	6.38298	0.0374117	9.62452
topological domain:Extracellular	4	8.51064	0.0391731	4.87317
GO:0000166~nucleotide binding	12	25.5319	0.0441344	1.7769
IPR017441:Protein kinase, ATP binding site	5	10.6383	0.047069	3.56217
GO:0030554~adenyl nucleotide binding	10	21.2766	0.0471272	1.95227
GO:0001883~purine nucleoside binding	10	21.2766	0.0471272	1.95227
GO:0001882~nucleoside binding	10	21.2766	0.047963	1.94611
GO:0032555~purine ribonucleotide binding	10	21.2766	0.0574872	1.883
GO:0032553~ribonucleotide binding	10	21.2766	0.0574872	1.883
serine/threonine-specific protein kinase	2	4.25532	0.0589503	32.265
GO:0007242~intracellular signaling cascade	5	10.6383	0.0702622	3.055
GO:0012501~programmed cell death	3	6.38298	0.072863	6.49358
GO:0017076~purine nucleotide binding	10	21.2766	0.0793394	1.77211
GO:0010033~response to organic substance	6	12.766	0.0808706	2.4627
GO:0009407~toxin catabolic process	2	4.25532	0.0881263	20.9865
GO:0009404~toxin metabolic process	2	4.25532	0.0881263	20.9865
GO:0004364~glutathione transferase activity	2	4.25532	0.0917403	20.1442
topological domain:Cytoplasmic	4	8.51064	0.0981755	3.3396

## Sheet: Module 8
Term	Count	%	PValue	Fold Enrichment
GO:0009725~response to hormone stimulus	8	17.3913	0.00133918	4.39981
SM00380:AP2	4	8.69565	0.00169989	14.9485
GO:0009719~response to endogenous stimulus	8	17.3913	0.00201066	4.10198
Ethylene signaling pathway	4	8.69565	0.00231665	14.8881
IPR001471:Pathogenesis-related transcriptional factor and ERF, DNA-binding	4	8.69565	0.00259341	14.2075
GO:0009873~ethylene mediated signaling pathway	4	8.69565	0.00415494	11.763
GO:0010033~response to organic substance	8	17.3913	0.00576383	3.40087
GO:0000160~two-component signal transduction system (phosphorelay)	4	8.69565	0.00827234	9.173
GO:0009723~response to ethylene stimulus	4	8.69565	0.0127879	7.81138
DNA-binding region:AP2/ERF	3	6.52174	0.0354365	9.5435
GO:0009755~hormone-mediated signaling	4	8.69565	0.04937	4.62897
GO:0032870~cellular response to hormone stimulus	4	8.69565	0.04937	4.62897
GO:0009743~response to carbohydrate stimulus	3	6.52174	0.0559475	7.53661
GO:0007242~intracellular signaling cascade	5	10.8696	0.0629132	3.1641
short sequence motif:EAR-like (transcriptional repression)	2	4.34783	0.0843088	21.6972
topological domain:Vesicular	2	4.34783	0.0925633	19.6788
GO:0006796~phosphate metabolic process	6	13.0435	0.0929701	2.3563
GO:0006793~phosphorus metabolic process	6	13.0435	0.0932123	2.35445
cytoplasm	4	8.69565	0.0938905	3.61135

## Sheet: Module 9
Term	Count	%	PValue	Fold Enrichment
transmembrane	12	30.7692	5.213443378325489E-5	4.24755
membrane	12	30.7692	2.4094938530229987E-4	3.58138
GO:0016021~integral to membrane	12	30.7692	0.00176354	2.69279
transmembrane region	12	30.7692	0.00247015	2.52355
GO:0031224~intrinsic to membrane	13	33.3333	0.00249303	2.40684
mutagenesis site	6	15.3846	0.00555204	4.86849
GO:0006793~phosphorus metabolic process	8	20.5128	0.00888679	3.13927
kinase	6	15.3846	0.0106672	4.3198
glycoprotein	6	15.3846	0.0146969	3.98688
serine/threonine-protein kinase	5	12.8205	0.0159844	4.98123
metal-binding	8	20.5128	0.0189137	2.79627
IPR017441:Protein kinase, ATP binding site	5	12.8205	0.0228987	4.42573
GO:0004674~protein serine/threonine kinase activity	6	15.3846	0.0253289	3.37459
topological domain:Extracellular	5	12.8205	0.026433	4.14219
GO:0042545~cell wall modification	3	7.69231	0.0276865	11.1095
IPR008271:Serine/threonine protein kinase, active site	5	12.8205	0.0290663	4.1096
GO:0052482~cell wall thickening during defense response	2	5.12821	0.0304352	62.4911
GO:0052544~callose deposition in cell wall during defense response	2	5.12821	0.0304352	62.4911
GO:0043169~cation binding	12	30.7692	0.0308085	1.84636
GO:0043167~ion binding	12	30.7692	0.0312924	1.84223
GO:0006796~phosphate metabolic process	7	17.9487	0.0313873	2.74902
phosphoprotein	5	12.8205	0.0332311	3.97252
GO:0052542~callose deposition during defense response	2	5.12821	0.0341762	55.5476
GO:0052543~callose deposition in cell wall	2	5.12821	0.0341762	55.5476
IPR017442:Serine/threonine protein kinase-related	5	12.8205	0.0354652	3.85902
GO:0052386~cell wall thickening	2	5.12821	0.0360416	52.6241
GO:0052545~callose localization	2	5.12821	0.0379034	49.9929
GO:0033037~polysaccharide localization	2	5.12821	0.0397618	47.6122
GO:0004672~protein kinase activity	6	15.3846	0.0412283	2.96416
GO:0006952~defense response	6	15.3846	0.0444637	2.91221
Plant defense	4	10.2564	0.0476199	4.77517
GO:0006468~protein amino acid phosphorylation	6	15.3846	0.0501743	2.8165
IPR003851:Zinc finger, Dof-type	2	5.12821	0.0537494	35.1599
GO:0046872~metal ion binding	11	28.2051	0.0543754	1.77937
transferase	6	15.3846	0.05684	2.77681
IPR000719:Protein kinase, core	5	12.8205	0.0592943	3.26226
PIRSF016985:zinc finger protein	2	5.12821	0.061323	30.1799
GO:0016310~phosphorylation	6	15.3846	0.0715399	2.54633
transcription regulation	5	12.8205	0.0813447	2.94919
topological domain:Cytoplasmic	5	12.8205	0.0843215	2.83866
Transcription	5	12.8205	0.0863204	2.88821
atp-binding	6	15.3846	0.0879935	2.44185
zinc finger region:Dof-type	2	5.12821	0.0929581	19.7444
GO:0046914~transition metal ion binding	9	23.0769	0.0946639	1.79076
disulfide bond	4	10.2564	0.0961334	3.54952
SM00774:WRKY	2	5.12821	0.099653	17.5594

## Sheet: Module 10
Term	Count	%	PValue	Fold Enrichment
cell membrane	5	13.1579	0.00256649	8.4344
transport	6	15.7895	0.0167201	3.85839
GO:0016129~phytosteroid biosynthetic process	2	5.26316	0.0172312	111.095
GO:0016132~brassinosteroid biosynthetic process	2	5.26316	0.0172312	111.095
transmembrane	8	21.0526	0.0177612	2.8317
IPR001611:Leucine-rich repeat	4	10.5263	0.0262003	6.00144
GO:0016131~brassinosteroid metabolic process	2	5.26316	0.0285594	66.6571
GO:0016128~phytosteroid metabolic process	2	5.26316	0.0285594	66.6571
PIRSF000057:cytochrome P450	2	5.26316	0.0318055	57.2308
IPR017442:Serine/threonine protein kinase-related	5	13.1579	0.0319936	3.97961
leucine-rich repeat	4	10.5263	0.0390556	5.1731
membrane	8	21.0526	0.0404312	2.38758
IPR012269:Aquaporin	2	5.26316	0.0407646	46.6183
kinase	5	13.1579	0.0451053	3.59984
GO:0048569~post-embryonic organ development	3	7.89474	0.0458476	8.42576
nucleotide-binding	7	18.4211	0.0494727	2.5264
GO:0004674~protein serine/threonine kinase activity	6	15.7895	0.0500073	2.84731
GO:0006468~protein amino acid phosphorylation	6	15.7895	0.0501743	2.8165
GO:0005886~plasma membrane	8	21.0526	0.052468	2.15112
IPR000719:Protein kinase, core	5	13.1579	0.0537793	3.36421
IPR000425:Major intrinsic protein	2	5.26316	0.0619364	30.3561
GO:0045088~regulation of innate immune response	2	5.26316	0.0654191	28.5673
GO:0016310~phosphorylation	6	15.7895	0.0715399	2.54633
short sequence motif:NPA 2	2	5.26316	0.0723208	25.3857
short sequence motif:NPA 1	2	5.26316	0.0723208	25.3857
GO:0042446~hormone biosynthetic process	2	5.26316	0.0744214	24.9964
GO:0015250~water channel activity	2	5.26316	0.0747065	25.0101
GO:0005372~water transporter activity	2	5.26316	0.0747065	25.0101
GO:0004672~protein kinase activity	6	15.7895	0.0785074	2.50101
GO:0048443~stamen development	2	5.26316	0.0797827	23.2525
GO:0048466~androecium development	2	5.26316	0.0797827	23.2525
GO:0006694~steroid biosynthetic process	2	5.26316	0.0815631	22.724
GO:0032555~purine ribonucleotide binding	10	26.3158	0.0834441	1.76531
GO:0032553~ribonucleotide binding	10	26.3158	0.0834441	1.76531
atp-binding	6	15.7895	0.0879935	2.44185
GO:0006796~phosphate metabolic process	6	15.7895	0.0929701	2.3563
GO:0006793~phosphorus metabolic process	6	15.7895	0.0932123	2.35445
