# Supplementary material for: Expression-based network biology identifies immune-related functional modules involved in plant defense
Source: BMC Genomics. 2014 Jun 3;15:421. doi: 10.1186/1471-2164-15-421 (PMC4070563; doi:10.1186/1471-2164-15-421)
Supplement: Supplementary file 14 — Additional file 14: Table S5: Identification of cis-regulatory elements in ten largest immune-related modules using OCCEAN. (XLS 128 KB) [file 12864_2013_6122_MOESM14_ESM.xls]

## Sheet: Module 1
Table S5 Enrichment of cis-regulatory elements in 10 largest modules
Sr. No.	Putative cis-regulatory element	Cluster Mean	Known Element
1	AACTGC	12	No
2	GCTAGA	11.5385	No
3	GTTCGG	11.1111	No
4	ATCCCA	10.5263	No
5	CAACTG	10	No
6	CGACTA	9.09091	No
7	GGGTAG	9.09091	No
8	CGACAG	9.09091	No
9	CTACCC	9.09091	No
10	CATTCG	8.69565	No
11	CGAATG	8.69565	No
12	CAGTTA	8.57143	No
13	TAGATC	8.51064	No
14	CAGGCA	8.33333	No
15	AGTCGT	8.33333	No
16	TTATCG	8.10811	No
17	ATCGAC	8	Yes
18	AGATCC	7.89474	No
19	ATTCTG	7.84314	No
20	CAGAAT	7.84314	Yes
21	CGTACT	7.69231	No
22	GCAGAA	7.69231	No
23	CCATGG	7.69231	No
24	CGGTTC	7.69231	No
25	TCACAG	6.66667	No
26	ACGGTT	6.45161	No
27	TCGGTT	6.38298	No
28	GTACAG	6.25	No
29	GTTGAT	6.25	No
30	ATCAAC	6.25	No
31	GAAGTC	6.06061	No
32	CTAGAG	6.06061	No
33	AGCTAG	6.06061	No
34	ACTTCA	5.97015	No
35	TGAAGT	5.97015	No
36	TGGGCA	5.88235	No
37	TCGTAC	5.88235	Yes
38	GTTCTG	5.88235	No
39	GGTGTC	5.88235	No
40	CAGAAC	5.88235	No
41	CACAGA	5.71429	No
42	CCGGTT	5.71429	No
43	GTGTTC	5.55556	No
44	CGATCC	5.55556	No
45	GCTATC	5.55556	No
46	GAACAC	5.40541	No
47	CGTTTG	5.40541	No
48	TATCGA	5.40541	No
49	TCCCAT	5.26316	No
50	CAAACG	5.26316	No
51	GGCAAC	5.26316	No
52	TTCGGT	5.26316	No
53	CGTGTG	5.26316	No
54	GGAACA	5.12821	No
55	TCATGG	5.12821	Yes
56	AACACC	5.12821	No
57	GTCGTA	5	No
58	GGTGTT	5	No
59	CCACTG	5	No
60	CCATGA	5	No
61	GTACTC	5	No
62	GGATTG	5	No
63	TGTTCC	5	No
64	TACAGT	4.87805	No
65	TGAACG	4.7619	No
66	AGTTCG	4.7619	No
67	CATGGG	4.7619	No
68	CCTTAC	4.7619	No
69	GGATAG	4.7619	No
70	TTACCG	4.7619	No
71	TTTCGA	4.6875	No
72	GATGTA	4.65116	No
73	GTTCTC	4.65116	No
74	AGAACC	4.65116	No
75	GGTTCT	4.65116	No
76	TCGAAA	4.61538	No
77	GGGATA	4.54545	No
78	CAACCC	4.54545	No
79	CTGTAA	4.54545	No
80	TACATC	4.54545	No
81	CAGCCA	4.54545	No
82	TCCATG	4.54545	No
83	CATGGA	4.54545	Yes
84	GTAGTC	4.54545	No
85	TTACAG	4.44444	No
86	TCAACC	4.44444	No
87	TCAAGA	4.44444	No
88	GGTTGA	4.44444	No
89	AGGGTA	4.34783	No
90	AGATGG	4.34783	No
91	GTAGAC	4.34783	No
92	CTAAGG	4.34783	No
93	CAGAGA	4.28571	No
94	TCTCTG	4.28571	No
95	ACACCA	4.25532	No
96	AGTTAC	4.25532	No
97	TGGTGT	4.25532	No
98	TCGACT	4.16667	No
99	ATCTTG	4.16667	Yes
100	TTGAAG	4.16667	No
101	CAAGAT	4.16667	No
102	CTTCAA	4.16667	No
103	GTCGTC	4.16667	Yes
104	TACAGA	4.16667	No
105	CGTCGT	4.16667	Yes
106	TAGACC	4.16667	No
107	TCAACT	4.05405	No
108	AGTTGA	4.05405	No
109	CGTTCT	4	No
110	GGTTCG	4	No
111	CAGAGG	4	No
112	AACGCA	4	No
113	AGACTG	4	No
114	TCGTCG	4	No
115	AAGTCG	4	No
116	GTGCAT	4	No
117	TGTACA	3.92157	No
118	AACTGT	3.92157	No
119	AATGTA	3.8835	Yes
120	TACATT	3.8835	No
121	TCCCAA	3.84615	No
122	ACAGAA	3.84615	Yes
123	ATGTCG	3.84615	No
124	TTCTGT	3.84615	No
125	ACAGTT	3.84615	No
126	CTTAGG	3.84615	No
127	TTCCAT	3.79747	Yes
128	ATGGAA	3.79747	Yes
129	TTGGGA	3.77358	No
130	ACTCAG	3.7037	No
131	GATTCT	3.7037	No
132	CGATTG	3.7037	No
133	TTCGAC	3.7037	No
134	AGAATC	3.7037	No
135	CATCTC	3.63636	No
136	GGTAGA	3.57143	No
137	CAATCG	3.57143	No
138	GGTTAC	3.57143	No
139	ATTCGA	3.57143	No
140	TCGAAT	3.57143	No
141	TCTACC	3.57143	No
142	GAGATG	3.57143	No
143	AACCTA	3.57143	Yes
144	CAGGTT	3.57143	No
145	AAGGAC	3.57143	No
146	TAGGTT	3.57143	No
147	AGCTTC	3.50877	No
148	AAACCG	3.50877	No
149	CGGTTT	3.50877	No
150	TTCTTG	3.47826	No
151	CAAGAA	3.47826	No
152	ACAGAG	3.44828	No
153	TCGACA	3.44828	No
154	GAATGT	3.44828	No
155	TGTAAC	3.44828	No
156	ACATTC	3.44828	No
157	GCAATC	3.44828	No
158	CCCAAC	3.44828	No
159	GAAGCT	3.44828	No
160	TGTTGG	3.44828	No
161	GTTACA	3.44828	No
162	ACCTAA	3.38983	No
163	TTAGGT	3.38983	No
164	CCAACA	3.38983	No
165	TCAGAC	3.33333	No
166	GTTCAT	3.33333	No
167	CATATC	3.33333	No
168	TCGTGT	3.33333	No
169	GGGTTA	3.33333	No
170	CGGTTA	3.33333	No
171	ATGAAC	3.27869	No
172	GATATG	3.27869	No
173	TTCAGT	3.27869	No
174	TATCAA	3.25203	No
175	TTGATA	3.25203	No
176	AGTTGC	3.22581	No
177	ATCGTA	3.22581	No
178	ACTGAA	3.22581	No
179	TAGAGG	3.22581	No
180	AACGGT	3.22581	No
181	GGGAGA	3.22581	No
182	CGTATT	3.22581	No
183	ATCGAA	3.22581	No
184	TGCTGA	3.22581	No
185	ATAGAT	3.22581	No
186	ATTATC	3.22581	No
187	ATCTAT	3.19149	Yes
188	TTCGAA	3.1746	No
189	CGAAAG	3.125	No
190	AGATCT	3.125	No
191	AGGATC	3.125	No
192	TCAAAG	3.09278	No
193	CTTTGA	3.09278	No
194	AACGAG	3.0303	No
195	CTTGTT	3.0303	No
196	ATATCG	3.0303	No
197	ACATTG	3.0303	No
198	CAATGT	3.0303	No
199	AACAAG	3	No

## Sheet: Module 2
Sr. No.	Putative cis-regulatory element	Cluster Mean	Known Element
1	GGTCGC	16.6667	No
2	TCGCAG	15.3846	No
3	CAGAGC	12.5	No
4	TGGCTC	11.5385	No
5	CCCTCA	11.1111	No
6	GACCCC	11.1111	No
7	GCTTCC	10.7143	No
8	GGAAGC	10.7143	No
9	GCTTGC	10.5263	No
10	TACCAC	10.3448	No
11	ACAGCT	10.3448	No
12	GGACGG	10	No
13	TCTGCA	10	No
14	GGACCC	10	No
15	GACGCT	10	No
16	CAGCTG	10	No
17	TGCAGA	9.7561	No
18	CTCTGC	9.67742	No
19	GCAGAG	9.67742	No
20	AGACAG	9.375	No
21	CTGTCT	9.375	No
22	CTGCAA	9.30233	No
23	TTGCAG	9.30233	No
24	GGCTCT	9.09091	No
25	GTCGCA	8.33333	No
26	GCAGTC	8.33333	No
27	TGGGTC	8	No
28	GACCCA	8	No
29	TTTGCA	7.77778	No
30	TGCAAA	7.77778	No
31	AGACGC	7.69231	No
32	GCTAGA	7.69231	No
33	AACCTC	7.31707	No
34	GTTTGC	7.14286	No
35	ACAGCC	7.14286	No
36	TCCCTC	7.14286	No
37	GTAGTG	7.14286	No
38	CACTAC	7.14286	No
39	CAAGCT	6.97674	No
40	ATAGCT	6.97674	No
41	AGCTTG	6.81818	No
42	CACTGG	6.66667	No
43	CGAAGG	6.66667	No
44	CTATCA	6.52174	No
45	TGATAG	6.52174	Yes
46	ACCACC	6.25	No
47	CCTTCG	6.25	No
48	CATGCC	6.25	No
49	TGGACG	6.25	No
50	CTAGAG	6.06061	No
51	CAACCT	5.88235	No
52	AGACCC	5.88235	No
53	GGGTGA	5.88235	No
54	ACCTTC	5.55556	No
55	TATAGC	5.55556	No
56	AGTACC	5.55556	No
57	AACTCC	5.40541	No
58	TCTATC	5.35714	No
59	GATAGA	5.35714	No
60	ACCCAA	5.26316	No
61	GGAGTT	5.26316	No
62	GCAACC	5.26316	No
63	TTGGGT	5.08475	No
64	TTGCAA	5	No
65	ACTACC	5	No
66	TGCAAC	5	No
67	AGAGAC	5	No
68	GTCTCT	5	No
69	ACCACT	5	No
70	TAGCTT	4.91803	No
71	AAGCTG	4.87805	No
72	CAGCTT	4.87805	No
73	TCAGAG	4.87805	No
74	AGCAGA	4.87805	No
75	GAGGAC	4.7619	No
76	ACCCCA	4.7619	No
77	AGTTCG	4.7619	No
78	CTACTG	4.7619	No
79	CGTTGG	4.7619	No
80	GTGAGG	4.7619	No
81	CCTACT	4.7619	No
82	ACAGGA	4.7619	No
83	TTGAGG	4.65116	No
84	GGTTCT	4.65116	No
85	CCACCA	4.65116	No
86	CCTCAA	4.65116	No
87	TTACCA	4.61538	No
88	TAGTCC	4.54545	No
89	AATCGC	4.54545	No
90	GACAAG	4.54545	No
91	CTAGCA	4.54545	No
92	CCAACG	4.54545	No
93	GTCCAC	4.54545	No
94	TTGGTG	4.54545	No
95	TGGTAA	4.54545	Yes
96	CACCAA	4.47761	No
97	TAGAGA	4.44444	No
98	TCTCTA	4.44444	No
99	TGAGGA	4.34783	No
100	CAATAC	4.34783	No
101	CCTGAT	4.34783	No
102	CTTTGC	4.34783	No
103	AGTCAG	4.34783	No
104	GCAAAG	4.34783	No
105	GCTGAG	4.34783	No
106	AGGGAG	4.34783	No
107	CAGAGA	4.28571	No
108	TCTCTG	4.28571	No
109	ATAAGC	4.25532	No
110	GCTTAT	4.16667	No
111	ATCTTG	4.16667	Yes
112	GCTTCA	4.16667	No
113	TAGACA	4.16667	No
114	GGTACA	4.16667	No
115	CAAGAT	4.16667	No
116	TGCTAC	4.16667	No
117	ACGATC	4.16667	No
118	TCCTAC	4.16667	Yes
119	CTAGTC	4.16667	No
120	GATCGT	4.16667	No
121	TGTCTA	4.16667	No
122	AGCCAA	4.08163	No
123	CAATCT	4.05405	Yes
124	GTACCA	4	No
125	AGATTG	4	No
126	AATGCT	4	No
127	TCCACA	4	No
128	TATCAC	4	No
129	AGCATT	3.92157	No
130	TTACAC	3.84615	No
131	GTTACC	3.84615	No
132	GCTACA	3.84615	No
133	TGTAGC	3.84615	No
134	GATGGG	3.84615	No
135	CAGTCA	3.84615	No
136	TTCTCT	3.79747	No
137	AGAGAA	3.79747	No
138	GTGTAA	3.77358	No
139	GAAGAC	3.77358	No
140	CAATCG	3.7037	No
141	GGTTAC	3.7037	No
142	ACAGTG	3.7037	No
143	ACGAGT	3.7037	No
144	ACTGGT	3.7037	Yes
145	CTTCAT	3.65854	No
146	ATGAAG	3.65854	No
147	TGCTTC	3.63636	No
148	TTAAAG	3.6036	No
149	GAGAAT	3.57143	No
150	TGCATA	3.57143	No
151	CCCCAA	3.57143	No
152	GAAGCA	3.57143	No
153	AGCTTC	3.57143	No
154	AGCACA	3.57143	No
155	GGTAAG	3.57143	No
156	TGTAGT	3.57143	No
157	CTTTAA	3.53982	No
158	CTTACC	3.44828	Yes
159	GTCAGA	3.44828	No
160	AGATGT	3.44828	No
161	AGGAAG	3.44828	No
162	TGATCG	3.44828	No
163	CGATCA	3.44828	No
164	TGAAGA	3.38983	No
165	TCTTCA	3.38983	No
166	CTTCCC	3.33333	No
167	GAGCTA	3.33333	No
168	CAGTTG	3.33333	No
169	GCAGAT	3.33333	No
170	ACCTGA	3.33333	No
171	CAGATG	3.33333	No
172	TGTTTG	3.25203	No
173	CAAACA	3.25203	No
174	CATCTG	3.22581	No
175	CAAGGT	3.22581	No
176	AGGTTC	3.22581	No
177	CTACCA	3.22581	Yes
178	CGTATA	3.22581	No
179	AAGGCA	3.22581	No
180	ATGCCA	3.22581	No
181	AGAATG	3.1746	No
182	AACTGA	3.1746	No
183	TTTACC	3.1746	No
184	TCAGTT	3.1746	No
185	GGTAAA	3.1746	No
186	CTTCAA	3.15789	No
187	TTGAAG	3.125	No
188	ATAACG	3.125	No
189	ACCTCA	3.125	No
190	ATAGAG	3.07692	No
191	GCCAAT	3.0303	No
192	AGTCCA	3.0303	No
193	GACTTC	3.0303	No
194	GCATTG	3.0303	No
195	TTTGCT	3	No

## Sheet: Module 3
Sr. No.	Putative cis-regulatory element	Cluster Mean	Known Element
1	CACAGC	17.6471	No
2	GCTGTG	17.6471	No
3	AGCCTG	16.6667	No
4	CAGGCT	15.3846	No
5	ACGTGT	10.8108	Yes
6	ACACGT	10.5263	Yes
7	CCTATG	10.5263	No
8	CATAGG	10	No
9	GACACG	9.52381	Yes
10	CGTGTC	9.52381	No
11	GTGTCA	8.82353	No
12	TGACAC	8.82353	No
13	CATAGC	8.69565	No
14	GATATC	8.51064	No
15	CAGGCA	8.33333	No
16	GCTATG	8.33333	No
17	AACTGC	8.33333	No
18	GCATAT	8	No
19	GGATAT	8	No
20	GCAGTT	8	No
21	ATATCC	8	No
22	ATATGC	7.84314	No
23	ACTGCA	7.69231	No
24	CAGTTC	7.40741	No
25	GAATAG	7.31707	Yes
26	CTATTC	7.31707	No
27	AGCTAC	7.14286	No
28	TAAGTG	6.81818	No
29	CACTTA	6.81818	No
30	CCGTAT	6.66667	No
31	TATGCG	6.66667	No
32	ACACAG	6.45161	No
33	AAGGTA	6.25	No
34	CGACGT	6.25	No
35	AGTCCA	6.25	No
36	AGGAAC	5.88235	No
37	GTATAC	5.71429	No
38	TCAACG	5.55556	No
39	GTTCCT	5.55556	No
40	TAGGTT	5.45455	No
41	CACGTG	5.40541	Yes
42	AACCTA	5.26316	Yes
43	GTCCCA	5.26316	No
44	TATCCA	5.17241	No
45	GGACAA	5.12821	No
46	GCAGAA	5.12821	No
47	ATAGTC	5.12821	No
48	TGGATA	5.08475	No
49	GATATG	4.91803	No
50	AAGGGA	4.87805	No
51	TAAGGT	4.87805	No
52	AGGATA	4.87805	No
53	GCACTT	4.7619	No
54	TATCCT	4.7619	No
55	TGCACT	4.7619	No
56	ACTAAG	4.7619	No
57	TCCATG	4.65116	No
58	CATGGA	4.65116	Yes
59	CTAAGG	4.54545	No
60	GTCTAG	4.54545	No
61	CCGGAA	4.54545	No
62	GAGGAA	4.34783	No
63	GATCTC	4.34783	No
64	GTGGGT	4.34783	No
65	TAAGGG	4.34783	No
66	CCCTTA	4.34783	No
67	CAGCAT	4.34783	No
68	GAGATC	4.25532	No
69	TCCTTT	4.16667	No
70	AAAGGA	4.16667	No
71	ACAGCA	4.16667	No
72	ACGACG	4.16667	No
73	AGGCAT	4.16667	No
74	AGGGAG	4.16667	No
75	TACACG	4.16667	No
76	TACCAT	4.08163	No
77	TTGCAT	4.05405	Yes
78	ATCGAC	4	Yes
79	ATGCAA	4	No
80	CTTAGG	4	No
81	GCTACT	4	No
82	CCTTAA	3.92157	No
83	TTAAGG	3.92157	No
84	CCCACA	3.84615	No
85	TCTTAG	3.84615	No
86	TCTAGG	3.84615	No
87	TGTCTC	3.77358	Yes
88	CGAGAG	3.7037	No
89	AGGAAT	3.7037	No
90	ATTCCT	3.7037	No
91	GATTTC	3.65854	No
92	AACTTG	3.61446	No
93	GTAACC	3.57143	No
94	TGCATA	3.57143	No
95	TCCTAA	3.57143	Yes
96	GGTAAG	3.57143	No
97	TATGCA	3.50877	No
98	TTAGGA	3.50877	No
99	AATGTC	3.44828	No
100	AATCGG	3.44828	No
101	AGAACT	3.44828	No
102	TGGGTT	3.44828	No
103	ACTCCT	3.44828	No
104	CACACA	3.44828	No
105	CATTTG	3.44828	No
106	GAGCTA	3.44828	No
107	GGGTTA	3.44828	No
108	GTGGTA	3.44828	No
109	AGCTGT	3.44828	No
110	GGAACT	3.44828	No
111	CAAATG	3.40909	No
112	AGTTCT	3.38983	No
113	GTAACA	3.38983	No
114	CTCTCA	3.33333	No
115	TCAGGT	3.33333	No
116	GTCTGA	3.33333	No
117	TGTTAC	3.33333	No
118	CAACTG	3.33333	No
119	CAGTTG	3.33333	No
120	AGGAGT	3.33333	No
121	ACCTGA	3.33333	No
122	ACACGA	3.33333	No
123	ATGTCT	3.33333	No
124	TAACCG	3.33333	No
125	ATCGAA	3.27869	No
126	AGGGAT	3.22581	No
127	GAACAG	3.22581	No
128	CGAAAG	3.22581	No
129	CGTGTT	3.22581	No
130	CGTCAA	3.22581	Yes
131	CTACTC	3.22581	No
132	CATATG	3.1746	No
133	TCGATT	3.125	No
134	AATCGA	3.125	No
135	TAGAGG	3.125	No
136	CTCTAG	3.125	No
137	TCGAAA	3.07692	No
138	GAATGA	3.0303	No
139	TCATTC	3.0303	No

## Sheet: Module 4
Sr. No.	Putative cis-regulatory element	Cluster Mean	Known Element
1	CTACGA	15	No
2	GCCATG	9.52381	No
3	TATCCC	9.09091	No
4	AACGCG	9.09091	No
5	GCAGTT	8.33333	No
6	TGCTAC	8.33333	No
7	ACGCAG	8.33333	No
8	GTCTCA	8.33333	No
9	TGAGAC	8.10811	No
10	CGTCTC	7.69231	No
11	TGTTCG	7.40741	No
12	TAGCAA	7.27273	No
13	GCAAGA	7.14286	No
14	TCTTGC	7.14286	No
15	TTGCTA	7.14286	No
16	TGCCAT	6.89655	No
17	GTTCGA	6.66667	No
18	CAACTG	6.66667	No
19	CAGTTG	6.66667	No
20	GTCAGC	6.66667	No
21	GTCCCT	6.66667	No
22	GAAAGC	6.66667	No
23	CAAAGG	6.52174	No
24	GCTTTC	6.52174	No
25	CTTGAG	6.38298	No
26	CTCAAG	6.38298	Yes
27	CCTTTG	6.38298	No
28	TACGAT	6.25	No
29	TGTCGG	5.88235	No
30	GCGGTT	5.88235	No
31	GTCGGT	5.55556	No
32	GAGTCT	5.55556	No
33	AGACTC	5.55556	No
34	GCTATC	5.55556	No
35	GACGTG	5.26316	Yes
36	GATAGC	5.26316	No
37	CGGTTG	5.26316	No
38	AAAGGC	5.26316	No
39	TCTGGT	5.12821	No
40	ACCAGA	5.12821	No
41	ATCTCA	4.93827	No
42	CTTTGG	4.91803	No
43	CCAAAG	4.91803	No
44	CACATC	4.87805	No
45	ATGCTT	4.83871	No
46	ATGTTG	4.81928	No
47	AAGCAT	4.7619	No
48	AGTGCA	4.7619	No
49	CAACAT	4.7619	No
50	GATGTG	4.7619	No
51	ACTAGC	4.7619	No
52	TTATGG	4.7619	No
53	CCATAA	4.7619	No
54	CGGTAA	4.7619	No
55	TAGAAG	4.6875	No
56	CTTCTA	4.6875	No
57	CAAGTC	4.65116	No
58	GACTTG	4.54545	No
59	GTAAGG	4.54545	No
60	CCACAT	4.54545	No
61	GGAATA	4.44444	No
62	CCAAGT	4.44444	No
63	ATGTGG	4.34783	No
64	ACAACT	4.28571	No
65	TCCAAG	4.25532	No
66	CGTGAT	4.16667	No
67	CAGAGC	4.16667	No
68	CTTGGA	4.16667	No
69	TCAAGT	4.16667	Yes
70	ATAATC	4.12371	No
71	ACTTGA	4.10959	No
72	TGACTT	4.10959	No
73	GATTAT	4.08163	No
74	TGTGGT	4.08163	Yes
75	GGTGAG	4	No
76	CCTAGA	4	No
77	AGTAGC	4	No
78	CATAAG	3.92157	No
79	TCTCAC	3.92157	No
80	AATGCT	3.92157	No
81	GGCTTT	3.92157	No
82	GTGAGA	3.92157	No
83	CTTATG	3.92157	Yes
84	GCTAGA	3.84615	No
85	GTAGCT	3.7037	No
86	ATCTGG	3.7037	No
87	ACGTCA	3.7037	Yes
88	CTCCTT	3.63636	No
89	ATTGCT	3.57143	No
90	TAAGCC	3.57143	No
91	AGCAAT	3.57143	No
92	GTCTCC	3.57143	No
93	CAACCA	3.50877	No
94	TTCTAC	3.50877	No
95	GTAGAA	3.50877	No
96	TAGAAT	3.48837	No
97	ATTCTA	3.48837	No
98	AGAATT	3.47826	No
99	AATTCT	3.44828	No
100	TGGCTA	3.44828	No
101	GTCCTT	3.44828	No
102	AGATGT	3.44828	No
103	CTACAC	3.44828	No
104	AAGTCC	3.44828	No
105	GGTTTC	3.38983	No
106	TGTATG	3.38983	No
107	GAAACC	3.38983	No
108	CATACA	3.38983	No
109	TCTTGA	3.37079	Yes
110	CATATC	3.33333	No
111	TTGACG	3.33333	No
112	GTTGGG	3.33333	No
113	TCAAGA	3.33333	No
114	TTATGT	3.30579	Yes
115	ACATAA	3.27869	Yes
116	ACCTTG	3.22581	No
117	TTCGAT	3.22581	No
118	ACGTGA	3.22581	No
119	CGTCAA	3.22581	Yes
120	ATCGAA	3.22581	No
121	TGAAAC	3.15789	No
122	CTAGAG	3.125	No
123	GTTTCA	3.125	No
124	GCAACT	3.125	No
125	ACACTT	3.07692	Yes
126	TCTCCT	3.07692	No
127	GATCTG	3.0303	No
128	AGTCCA	3.0303	No
129	CGATAT	3.0303	No
130	AGCTAG	3.0303	No
131	CACATA	3.0303	No
132	TCATTC	3.0303	No
133	CTAGCT	3.0303	No
134	GAGATT	3	No
135	AATCTC	3	No

## Sheet: Module 5
Sr. No.	Putative cis-regulatory element	Cluster Mean	Known Element
1	CGTCCT	25	No
2	AGGACG	23.0769	No
3	GCTCCG	10	No
4	CAGGCT	8.33333	No
5	ATCGGT	8	No
6	ACCGAT	8	No
7	TGTTCG	7.40741	No
8	TTCGGA	6.89655	No
9	TCCGAA	6.66667	No
10	AGTTCC	6.66667	No
11	ATGTGA	6.49351	No
12	CAATTG	6.25	No
13	TTATCC	5.88235	No
14	CTATAG	5.88235	No
15	TCGTCC	5.88235	No
16	GTGAGA	5.88235	No
17	GGATAA	5.88235	No
18	GTATAC	5.71429	No
19	CGATGA	5.55556	No
20	CGATTA	5.55556	No
21	CAGGAG	5.55556	No
22	CTCCTG	5.55556	No
23	TAATCG	5.55556	No
24	ATTGCT	5.35714	No
25	AGCAAT	5.35714	No
26	GTTGTC	5.12821	No
27	TGCTCC	5	No
28	ACGCTT	5	No
29	CCCATG	4.7619	No
30	GAGAGG	4.7619	No
31	TTGCTC	4.65116	No
32	GATGTG	4.65116	No
33	TATGTT	4.61538	No
34	AACATA	4.61538	No
35	GATAAT	4.34783	No
36	GCTTTC	4.34783	No
37	GTTAAC	4.25532	No
38	ATGCCT	4.16667	No
39	ACATAC	4.08163	No
40	GTGATG	4	No
41	CGCTTT	4	No
42	CATGTG	4	No
43	TAAGCA	3.92157	No
44	TAACTC	3.92157	Yes
45	AACTAC	3.92157	No
46	GCAATT	3.84615	No
47	ATACTA	3.79747	Yes
48	TGTGAT	3.79747	No
49	ATCACA	3.79747	No
50	TAGTAT	3.79747	No
51	ATCTCA	3.7037	No
52	TAGCAA	3.63636	No
53	AGAAGG	3.63636	No
54	TTGCTA	3.63636	No
55	CATCGT	3.57143	No
56	GGTTAC	3.57143	No
57	CCGATT	3.57143	No
58	GTCCTT	3.57143	No
59	GAGATG	3.57143	No
60	AATGTC	3.50877	No
61	GACATT	3.44828	No
62	CGTTGT	3.44828	No
63	AGTAAT	3.44828	No
64	ATAACT	3.40909	No
65	ACAAAT	3.40909	No
66	ATTACT	3.40909	No
67	AGTTAT	3.40909	No
68	CACTAA	3.38983	No
69	ATTTGT	3.38983	No
70	ATCGTC	3.33333	No
71	TGCCAT	3.33333	No
72	AAGTTC	3.33333	No
73	GTGAAA	3.33333	No
74	GAACAT	3.27869	No
75	TTAGTG	3.27869	No
76	AGTTGC	3.22581	No
77	CGTATA	3.22581	No
78	CAGTAT	3.22581	No
79	TGCCTT	3.125	No
80	CTCTAG	3.125	No
81	ATAATG	3.06122	Yes
82	CAACAA	3.05344	No
83	TTGTTG	3.0303	No
84	GTGAAC	3.0303	No
85	AGCAAA	3	No
86	TTTGCT	3	No

## Sheet: Module 6
Sr. No.	Putative cis-regulatory element	Cluster Mean	Known Element
1	GACCGT	14.2857	No
2	ACGGTC	13.3333	No
3	CGTGAC	11.7647	No
4	GGACGG	10	No
5	AGGAGG	10	No
6	CGGTCC	10	No
7	GTCCAG	7.69231	No
8	CTGGAC	7.69231	No
9	GGAGGA	7.31707	No
10	GACCTG	7.14286	No
11	GCGTGA	7.14286	No
12	AGCTGT	6.66667	No
13	AGTTGC	6.25	No
14	AACGGT	6.25	No
15	TGGACG	5.88235	No
16	AGATGA	5.61798	No
17	GACGGT	5.55556	No
18	CACGTG	5.12821	Yes
19	TGATCA	5.06329	Yes
20	AAAGTT	5	No
21	AACTTT	4.96894	No
22	TTGGGC	4.87805	No
23	TGGGCT	4.87805	No
24	AATGGA	4.87805	Yes
25	TCCATT	4.87805	Yes
26	AGAGCT	4.7619	No
27	GCCCAA	4.7619	No
28	CAACGG	4.54545	No
29	TAAACG	4.44444	No
30	ATTGGG	4.34783	No
31	CGTTTA	4.34783	No
32	AAGGCC	4.34783	No
33	GTTGAG	4.34783	No
34	CCCAAT	4.34783	No
35	ACAATG	4.22535	No
36	GAGCTG	4.16667	No
37	GACGAC	4.16667	Yes
38	TAGCTA	4.16667	No
39	CAATGG	4.16667	No
40	CAATGA	4.05405	Yes
41	TCATTG	4.05405	Yes
42	CTCCAT	3.92157	No
43	ATGGAA	3.8961	Yes
44	ACAGAA	3.84615	Yes
45	TTAGTC	3.84615	No
46	AACTAG	3.77358	No
47	GTAAAG	3.7037	No
48	GGTCCA	3.7037	No
49	CTTTAC	3.63636	No
50	ATGAAG	3.61446	No
51	AAGTTG	3.61446	No
52	CAACTT	3.57143	No
53	TAGTGA	3.57143	No
54	TCACTA	3.57143	No
55	CCAGAT	3.57143	No
56	AATGAC	3.50877	No
57	GTAGAA	3.50877	No
58	TGGGTT	3.44828	No
59	AAGATG	3.44828	No
60	ATCTGG	3.44828	No
61	ACTTTT	3.44828	Yes
62	GGAACT	3.44828	No
63	AAAAGT	3.42857	No
64	TTAGCT	3.33333	No
65	GAGAGC	3.33333	No
66	GATGAA	3.26087	No
67	GATCAG	3.22581	No
68	ATCATC	3.22581	No
69	TTAACT	3.19149	No
70	AGTTAA	3.19149	No
71	CGTTAT	3.125	No
72	TTGTTC	3.125	No
73	GAACAA	3.125	No
74	TCTAAA	3.10078	No
75	CTTCTA	3.07692	No
76	TTTAGA	3.07692	No
77	GGTTAG	3.0303	No
78	TCCAGA	3.0303	No
79	AGGATG	3.0303	No
80	AATCTG	3.0303	No
81	CAGAAC	3.0303	No
82	CAGATT	3.0303	No

## Sheet: Module 7
Sr. No.	Putative cis-regulatory element	Cluster Mean	Known Element
1	GACCGT	14.2857	No
2	ACGGTC	13.3333	No
3	CGTGAC	11.7647	No
4	GGACGG	10	No
5	AGGAGG	10	No
6	CGGTCC	10	No
7	GTCCAG	7.69231	No
8	CTGGAC	7.69231	No
9	GGAGGA	7.31707	No
10	GACCTG	7.14286	No
11	GCGTGA	7.14286	No
12	AGCTGT	6.66667	No
13	AGTTGC	6.25	No
14	AACGGT	6.25	No
15	TGGACG	5.88235	No
16	AGATGA	5.61798	No
17	GACGGT	5.55556	No
18	CACGTG	5.12821	Yes
19	TGATCA	5.06329	Yes
20	AAAGTT	5	No
21	AACTTT	4.96894	No
22	TTGGGC	4.87805	No
23	TGGGCT	4.87805	No
24	AATGGA	4.87805	Yes
25	TCCATT	4.87805	Yes
26	AGAGCT	4.7619	No
27	GCCCAA	4.7619	No
28	CAACGG	4.54545	No
29	TAAACG	4.44444	No
30	ATTGGG	4.34783	No
31	CGTTTA	4.34783	No
32	AAGGCC	4.34783	No
33	GTTGAG	4.34783	No
34	CCCAAT	4.34783	No
35	ACAATG	4.22535	No
36	GAGCTG	4.16667	No
37	GACGAC	4.16667	Yes
38	TAGCTA	4.16667	No
39	CAATGG	4.16667	No
40	CAATGA	4.05405	Yes
41	TCATTG	4.05405	Yes
42	CTCCAT	3.92157	No
43	ATGGAA	3.8961	Yes
44	ACAGAA	3.84615	Yes
45	TTAGTC	3.84615	No
46	AACTAG	3.77358	No
47	GTAAAG	3.7037	No
48	GGTCCA	3.7037	No
49	CTTTAC	3.63636	No
50	ATGAAG	3.61446	No
51	AAGTTG	3.61446	No
52	CAACTT	3.57143	No
53	TAGTGA	3.57143	No
54	TCACTA	3.57143	No
55	CCAGAT	3.57143	No
56	AATGAC	3.50877	No
57	GTAGAA	3.50877	No
58	TGGGTT	3.44828	No
59	AAGATG	3.44828	No
60	ATCTGG	3.44828	No
61	ACTTTT	3.44828	Yes
62	GGAACT	3.44828	No
63	AAAAGT	3.42857	No
64	TTAGCT	3.33333	No
65	GAGAGC	3.33333	No
66	GATGAA	3.26087	No
67	GATCAG	3.22581	No
68	ATCATC	3.22581	No
69	TTAACT	3.19149	No
70	AGTTAA	3.19149	No
71	CGTTAT	3.125	No
72	TTGTTC	3.125	No
73	GAACAA	3.125	No
74	TCTAAA	3.10078	No
75	CTTCTA	3.07692	No
76	TTTAGA	3.07692	No
77	GGTTAG	3.0303	No
78	TCCAGA	3.0303	No
79	AGGATG	3.0303	No
80	AATCTG	3.0303	No
81	CAGAAC	3.0303	No
82	CAGATT	3.0303	No

## Sheet: Module 8
Sr. No.	Putative cis-regulatory element	Cluster Mean	Known Element
1	TCGCAT	10	No
2	GGCTAT	9.09091	No
3	CCGGTT	8.57143	No
4	GGGCTA	8.33333	No
5	AGATCG	7.69231	Yes
6	AGGGCA	7.69231	No
7	AAGGGC	7.14286	No
8	CGATCT	7.14286	No
9	CTATAG	5.88235	No
10	GTTCCT	5.71429	No
11	AGGAAC	5.71429	No
12	GCTATA	5.55556	No
13	GTGACA	5.40541	No
14	CGGATA	5.26316	No
15	TTCGCA	5.26316	No
16	TGTAGA	5.17241	No
17	TCCTAT	5.12821	No
18	ATAGGA	5.12821	Yes
19	GGAACA	5	No
20	CTACGA	5	No
21	TCTACA	5	No
22	CTACTG	5	No
23	TGTTCC	5	No
24	TAACGA	5	No
25	AGGGAA	4.87805	No
26	GAATCA	4.7619	No
27	ACAGGA	4.7619	No
28	ATTCTA	4.5977	No
29	GAAGGG	4.54545	No
30	TTGTAG	4.54545	No
31	CTACAA	4.47761	No
32	GTTAAC	4.25532	No
33	CGACCA	4.16667	No
34	TTTCGC	4.16667	No
35	TTCAGA	4.10959	No
36	GATCTA	4.08163	No
37	GTAGAT	4.08163	No
38	ATCTAC	4.08163	No
39	GGTATG	4	No
40	ATCGAT	3.92157	No
41	GTTAGT	3.92157	No
42	GGATAA	3.92157	No
43	CAGTGT	3.84615	No
44	GCATTC	3.84615	No
45	TGTGAT	3.79747	No
46	GGTTAT	3.77358	No
47	ATAACC	3.7037	No
48	TGTTAG	3.63636	No
49	CAACTT	3.61446	No
50	CAGGAA	3.57143	No
51	CGGTTT	3.50877	No
52	TTGGGT	3.44828	No
53	TTCTAA	3.44828	No
54	CTAAAG	3.38983	No
55	CTTTAG	3.33333	No
56	CATATC	3.33333	No
57	GATATG	3.27869	No
58	CTTTCG	3.22581	No
59	GGGAAT	3.22581	No
60	TCGATT	3.1746	No
61	TATCGT	3.0303	No
62	ATAACG	3.0303	No
63	ATATCG	3.0303	No
64	AGACAG	3.0303	No
65	GTCACT	3.0303	No
66	CAGATT	3.0303	No

## Sheet: Module 9
Sr. No.	Putative cis-regulatory element	Cluster Mean	Known Element
1	CGCAGC	12.5	No
2	GTAGGT	10	No
3	AGCGTC	10	No
4	GACCCA	8.33333	No
5	GCAGAC	8.33333	No
6	TCGCAG	7.69231	No
7	CTACTA	6.81818	No
8	TAGTAG	6.66667	No
9	CGGTAT	6.25	No
10	GACTCC	6.25	No
11	AGTAGT	6	No
12	ACTACT	6	No
13	CTCTCT	5.60748	No
14	TCGGTA	5.55556	No
15	AGAGAG	5.50459	No
16	AGTTAA	5.43478	No
17	TGGGAT	5.40541	No
18	TTAACT	5.37634	No
19	CAGCAG	5.26316	No
20	AGTAGA	5.26316	No
21	TCTCTC	5.26316	No
22	CAAACG	5.26316	No
23	GAGAGA	5.21739	No
24	TGGAGT	5.12821	No
25	ACTCCA	5	No
26	TAGACT	5	No
27	ATCGCA	5	No
28	GTAGTA	4.87805	No
29	GGTATT	4.87805	No
30	AGCAGA	4.87805	No
31	AATACC	4.87805	No
32	TACTAC	4.87805	No
33	GCAGCA	4.7619	No
34	AAGCGT	4.7619	No
35	TAGTTA	4.70588	No
36	GCACTT	4.54545	No
37	TGCACT	4.54545	No
38	GTCCAC	4.54545	No
39	GGTCAA	4.44444	No
40	GTATTG	4.44444	No
41	CAATAC	4.34783	No
42	GCCAAG	4.16667	No
43	ACGATC	4.16667	No
44	TGAGTA	4.16667	No
45	CTCCAT	4	No
46	AAAGCG	4	No
47	ATGCAC	4	No
48	TTGCAT	4	Yes
49	ATGCAA	3.94737	No
50	TTGGTA	3.94737	No
51	AATTGC	3.92157	No
52	GCAATT	3.92157	No
53	TAACTC	3.92157	Yes
54	CATTAA	3.8835	No
55	TTAATG	3.84615	Yes
56	TACCAA	3.84615	No
57	ATCGAT	3.84615	No
58	ATTGCC	3.84615	No
59	TCTATT	3.77358	No
60	AACGTT	3.77358	No
61	AAGAGT	3.75	No
62	AATAGA	3.73832	No
63	TCAGTC	3.7037	No
64	ATTCGG	3.7037	No
65	TAAATC	3.63636	No
66	GATTTA	3.6036	No
67	GACTGA	3.57143	No
68	TGATAA	3.57143	Yes
69	TTATCA	3.53982	No
70	ATTTGG	3.53982	No
71	TGCATA	3.50877	No
72	CCAAAT	3.50877	No
73	CTATTT	3.38983	No
74	AAATAG	3.38983	No
75	AAACGT	3.38983	Yes
76	TTAAGT	3.37079	No
77	GTTTAA	3.36134	No
78	TTAAAC	3.36134	Yes
79	TGCAAT	3.33333	No
80	ACGTTT	3.33333	No
81	ACACAG	3.33333	No
82	TTAGTG	3.27869	No
83	ATTGCA	3.27869	No
84	CATGTA	3.27869	Yes
85	CAGAAA	3.26087	No
86	TACGAT	3.22581	No
87	TTTCTG	3.19149	No
88	ATAGAG	3.125	No
89	ATAACG	3.125	No
90	CTACCA	3.125	Yes
91	AAGAAG	3.08642	No
92	ATCATG	3.07692	No
93	CTCTAT	3.07692	No
94	TGGTAA	3.07692	Yes
95	CTTCTT	3.04878	No
96	CCAATA	3.0303	No
97	GACTTC	3.0303	No
98	CATGAT	3.0303	No
99	TTGTGC	3.0303	No
100	TTACCA	3.0303	No
101	TTTGGT	3.01205	No
102	ACCAAA	3.01205	No

## Sheet: Module 10
Sr. No.	Putative cis-regulatory element	Cluster Mean	Known Element
1	CCCTCC	15.3846	No
2	GGGAGG	15.3846	No
3	CCTCCC	15.3846	No
4	GGAGGG	13.3333	No
5	GCATGC	10.5263	No
6	ACCTAC	10	Yes
7	ACTGGC	10	No
8	GTAGGT	9.52381	No
9	GAGGGA	7.40741	No
10	GTCTTA	7.31707	No
11	TCCCTC	7.14286	No
12	AGGGAC	7.14286	No
13	CGGTTT	7.14286	No
14	AAGGCT	6.89655	No
15	AAACCG	6.89655	No
16	AGACAG	6.25	No
17	GAAGAC	5.76923	No
18	TCTGCC	5.55556	No
19	CTGCCA	5.26316	No
20	TATCGA	5.26316	No
21	CTACTG	5	No
22	GTGGAT	4.65116	No
23	ATCCAC	4.65116	No
24	TGTCTT	4.65116	No
25	ACCATC	4.65116	No
26	CTTCTA	4.61538	No
27	GGGATA	4.54545	No
28	TAGAAG	4.54545	No
29	CACATA	4.54545	No
30	TATGTG	4.47761	No
31	GGAATA	4.44444	No
32	CTTAAT	4.3956	No
33	TGCATG	4.34783	Yes
34	CATGCA	4.34783	Yes
35	GGTTTA	4.34783	No
36	TAAACC	4.30108	Yes
37	CCATCA	4.16667	No
38	CTCCCT	4.16667	No
39	CGAATG	4.16667	No
40	ACTAGT	4.08163	Yes
41	ACATAC	4	No
42	TGGGAG	4	No
43	GTATGT	4	No
44	AATTGT	3.90625	No
45	ACAATT	3.87597	No
46	TAGGGA	3.84615	No
47	TAATTG	3.80952	Yes
48	CAATTA	3.80952	Yes
49	ATACCA	3.77358	No
50	TTAATA	3.76344	Yes
51	TATTAA	3.7234	No
52	TGTTCG	3.7037	No
53	ATCGAT	3.7037	No
54	ACACAT	3.65854	No
55	AACCAT	3.65854	No
56	ATGTGT	3.65854	No
57	TTAAAT	3.63636	No
58	ATTTAA	3.63636	Yes
59	TAAATC	3.63636	No
60	GATTTA	3.63636	No
61	ATTAAA	3.57143	Yes
62	TTTAAT	3.57143	Yes
63	ACAGAG	3.50877	No
64	TTAGCC	3.44828	No
65	CTCTGT	3.38983	No
66	TGTATG	3.38983	No
67	CATACA	3.38983	No
68	GGGAAT	3.33333	No
69	TTTAAA	3.30033	No
70	AACCGT	3.22581	No
71	ACGGTT	3.22581	No
72	ATTGTT	3.20513	No
73	AACAAT	3.18471	Yes
74	AAGACT	3.125	No
75	TCCTTT	3.125	No
76	AAAGGA	3.125	No
77	ATATCG	3.125	No
78	AAACGC	3.125	No
79	GCGTTT	3.125	No
80	CAGATT	3.07692	No
81	CATCCT	3.0303	No
82	GTGACT	3.0303	No
83	GACTTC	3.0303	No
84	TTAATC	3.0303	No
85	TTATAA	3.01508	No
86	TAATCT	3	No
